# Supplementary material for: DeepSP: Deep learning-based spatial properties to predict monoclonal antibody stability
Source: Comput Struct Biotechnol J. 2024 May 18;23:2220–9. doi: 10.1016/j.csbj.2024.05.029 (PMC11140563; doi:10.1016/j.csbj.2024.05.029)
Supplement: Supplementary file 3 — Supplementary material. [file mmc3.zip]

Archive with 1 entries (1 files):
- Fv.pdb.pdb
