# Supplementary material for: DeepSP: Deep learning-based spatial properties to predict monoclonal antibody stability
Source: Comput Struct Biotechnol J. 2024 May 18;23:2220–9. doi: 10.1016/j.csbj.2024.05.029 (PMC11140563; doi:10.1016/j.csbj.2024.05.029)
Supplement: Supplementary file 3 — Supplementary material. [file mmc3.zip › Fv.pdb.pdb]

REMARK ABodyBuilder Model of ERR4082227_1482
REMARK Model rank 1
REMARK Numbered with the imgt numbering scheme
ATOM      1  N   GLN H   1      12.472 -15.277  15.892  1.00 88.33           N  
ATOM      2  CA  GLN H   1      11.022 -15.371  16.015  1.00 87.05           C  
ATOM      3  C   GLN H   1      10.384 -13.989  16.143  1.00 84.76           C  
ATOM      4  O   GLN H   1       9.278 -13.855  16.668  1.00 86.66           O  
ATOM      5  CB  GLN H   1      10.644 -16.240  17.216  0.00 89.49           C  
ATOM      6  CG  GLN H   1      11.041 -17.704  17.079  0.00 89.49           C  
ATOM      7  CD  GLN H   1      10.785 -18.503  18.344  0.00 89.49           C  
ATOM      8  OE1 GLN H   1      10.283 -17.974  19.338  0.00 89.49           O  
ATOM      9  NE2 GLN H   1      11.130 -19.786  18.315  0.00 89.49           N  
ATOM     10  N   VAL H   2      11.087 -12.967  15.665  1.00 80.80           N  
ATOM     11  CA  VAL H   2      10.578 -11.599  15.695  1.00 76.65           C  
ATOM     12  C   VAL H   2       9.713 -11.333  14.467  1.00 69.49           C  
ATOM     13  O   VAL H   2      10.166 -11.507  13.336  1.00 69.84           O  
ATOM     14  CB  VAL H   2      11.729 -10.573  15.740  1.00 78.29           C  
ATOM     15  CG1 VAL H   2      11.190  -9.149  15.661  1.00 78.29           C  
ATOM     16  CG2 VAL H   2      12.562 -10.759  17.002  1.00 78.29           C  
ATOM     17  N   GLN H   3       8.471 -10.910  14.687  1.00 63.93           N  
ATOM     18  CA  GLN H   3       7.535 -10.732  13.581  1.00 63.02           C  
ATOM     19  C   GLN H   3       6.409  -9.740  13.874  1.00 63.05           C  
ATOM     20  O   GLN H   3       6.087  -9.464  15.029  1.00 62.31           O  
ATOM     21  CB  GLN H   3       6.937 -12.084  13.171  1.00 65.07           C  
ATOM     22  CG  GLN H   3       7.934 -13.041  12.532  1.00 65.07           C  
ATOM     23  CD  GLN H   3       7.292 -14.336  12.068  1.00 65.07           C  
ATOM     24  OE1 GLN H   3       6.363 -14.328  11.256  1.00 65.07           O  
ATOM     25  NE2 GLN H   3       7.782 -15.459  12.580  1.00 65.07           N  
ATOM     26  N   LEU H   4       5.820  -9.209  12.806  1.00 62.88           N  
ATOM     27  CA  LEU H   4       4.657  -8.334  12.895  1.00 62.17           C  
ATOM     28  C   LEU H   4       3.545  -8.907  12.023  1.00 63.19           C  
ATOM     29  O   LEU H   4       3.745  -9.152  10.833  1.00 63.53           O  
ATOM     30  CB  LEU H   4       5.007  -6.924  12.411  1.00 60.45           C  
ATOM     31  CG  LEU H   4       6.106  -6.178  13.171  1.00 60.45           C  
ATOM     32  CD1 LEU H   4       6.398  -4.840  12.509  1.00 60.45           C  
ATOM     33  CD2 LEU H   4       5.707  -5.979  14.626  1.00 60.45           C  
ATOM     34  N   VAL H   5       2.374  -9.127  12.606  1.00 64.67           N  
ATOM     35  CA  VAL H   5       1.257  -9.683  11.849  1.00 60.73           C  
ATOM     36  C   VAL H   5       0.078  -8.716  11.816  1.00 59.16           C  
ATOM     37  O   VAL H   5      -0.397  -8.264  12.856  1.00 60.80           O  
ATOM     38  CB  VAL H   5       0.824 -11.047  12.409  1.00 61.49           C  
ATOM     39  CG1 VAL H   5      -0.344 -11.615  11.611  1.00 61.49           C  
ATOM     40  CG2 VAL H   5       1.995 -12.021  12.408  1.00 61.49           C  
ATOM     41  N   GLN H   6      -0.383  -8.397  10.612  1.00 58.49           N  
ATOM     42  CA  GLN H   6      -1.451  -7.419  10.441  1.00 55.89           C  
ATOM     43  C   GLN H   6      -2.792  -8.082  10.178  1.00 53.80           C  
ATOM     44  O   GLN H   6      -2.854  -9.270   9.858  1.00 52.20           O  
ATOM     45  CB  GLN H   6      -1.120  -6.465   9.294  1.00 52.28           C  
ATOM     46  CG  GLN H   6       0.130  -5.624   9.520  1.00 52.28           C  
ATOM     47  CD  GLN H   6       0.361  -4.607   8.417  1.00 52.28           C  
ATOM     48  OE1 GLN H   6       1.430  -4.571   7.802  1.00 52.28           O  
ATOM     49  NE2 GLN H   6      -0.640  -3.772   8.160  1.00 52.28           N  
ATOM     50  N   SER H   7      -3.863  -7.301  10.304  1.00 55.86           N  
ATOM     51  CA  SER H   7      -5.219  -7.800  10.096  1.00 60.50           C  
ATOM     52  C   SER H   7      -5.485  -8.089   8.622  1.00 59.89           C  
ATOM     53  O   SER H   7      -4.682  -7.738   7.756  1.00 58.68           O  
ATOM     54  CB  SER H   7      -6.253  -6.809  10.639  1.00 63.73           C  
ATOM     55  OG  SER H   7      -6.071  -5.527  10.066  1.00 63.73           O  
ATOM     56  N   GLY H   8      -6.619  -8.727   8.346  1.00 58.08           N  
ATOM     57  CA  GLY H   8      -6.941  -9.187   7.006  1.00 54.26           C  
ATOM     58  C   GLY H   8      -7.371  -8.099   6.042  1.00 53.51           C  
ATOM     59  O   GLY H   8      -7.709  -6.990   6.455  1.00 55.25           O  
ATOM     60  N   ALA H   9      -7.356  -8.428   4.752  1.00 52.08           N  
ATOM     61  CA  ALA H   9      -7.727  -7.497   3.689  1.00 57.45           C  
ATOM     62  C   ALA H   9      -9.147  -6.964   3.867  1.00 66.62           C  
ATOM     63  O   ALA H   9     -10.022  -7.667   4.371  1.00 70.58           O  
ATOM     64  CB  ALA H   9      -7.574  -8.165   2.328  1.00 56.26           C  
ATOM     65  N   GLU H  11      -9.368  -5.720   3.449  1.00 69.49           N  
ATOM     66  CA  GLU H  11     -10.639  -5.043   3.699  1.00 74.10           C  
ATOM     67  C   GLU H  11     -11.180  -4.326   2.467  1.00 71.89           C  
ATOM     68  O   GLU H  11     -10.418  -3.843   1.628  1.00 70.28           O  
ATOM     69  CB  GLU H  11     -10.478  -4.016   4.825  1.00 81.59           C  
ATOM     70  CG  GLU H  11     -10.039  -4.604   6.157  1.00 81.59           C  
ATOM     71  CD  GLU H  11     -11.189  -5.172   6.973  1.00 81.59           C  
ATOM     72  OE1 GLU H  11     -12.351  -5.098   6.512  1.00 81.59           O  
ATOM     73  OE2 GLU H  11     -10.929  -5.695   8.080  1.00 81.59           O  
ATOM     74  N   VAL H  12     -12.505  -4.257   2.376  1.00 71.34           N  
ATOM     75  CA  VAL H  12     -13.175  -3.385   1.416  1.00 69.62           C  
ATOM     76  C   VAL H  12     -14.032  -2.396   2.186  1.00 68.10           C  
ATOM     77  O   VAL H  12     -14.792  -2.782   3.071  1.00 70.29           O  
ATOM     78  CB  VAL H  12     -14.099  -4.154   0.457  1.00 69.66           C  
ATOM     79  CG1 VAL H  12     -14.710  -3.216  -0.577  1.00 69.66           C  
ATOM     80  CG2 VAL H  12     -13.338  -5.282  -0.229  1.00 69.66           C  
ATOM     81  N   LYS H  13     -13.907  -1.118   1.851  1.00 66.25           N  
ATOM     82  CA  LYS H  13     -14.678  -0.085   2.526  1.00 69.48           C  
ATOM     83  C   LYS H  13     -15.284   0.867   1.508  1.00 71.46           C  
ATOM     84  O   LYS H  13     -14.675   1.160   0.480  1.00 70.26           O  
ATOM     85  CB  LYS H  13     -13.797   0.685   3.515  1.00 70.88           C  
ATOM     86  CG  LYS H  13     -13.297  -0.148   4.687  1.00 70.88           C  
ATOM     87  CD  LYS H  13     -14.418  -0.456   5.672  1.00 70.88           C  
ATOM     88  CE  LYS H  13     -13.948  -1.383   6.786  1.00 70.88           C  
ATOM     89  NZ  LYS H  13     -15.044  -1.695   7.751  1.00 70.88           N  
ATOM     90  N   LYS H  14     -16.492   1.342   1.794  1.00 74.21           N  
ATOM     91  CA  LYS H  14     -17.166   2.289   0.917  1.00 74.51           C  
ATOM     92  C   LYS H  14     -16.539   3.672   1.064  1.00 74.91           C  
ATOM     93  O   LYS H  14     -16.054   4.020   2.140  1.00 76.59           O  
ATOM     94  CB  LYS H  14     -18.661   2.344   1.239  1.00 75.27           C  
ATOM     95  CG  LYS H  14     -19.405   1.042   0.979  1.00 75.27           C  
ATOM     96  CD  LYS H  14     -20.900   1.191   1.235  1.00 75.27           C  
ATOM     97  CE  LYS H  14     -21.642  -0.121   1.014  1.00 75.27           C  
ATOM     98  NZ  LYS H  14     -21.525  -0.596  -0.397  1.00 75.27           N  
ATOM     99  N   PRO H  15     -16.531   4.457  -0.026  1.00 75.21           N  
ATOM    100  CA  PRO H  15     -16.018   5.831   0.020  1.00 76.60           C  
ATOM    101  C   PRO H  15     -16.731   6.649   1.090  1.00 80.98           C  
ATOM    102  O   PRO H  15     -17.955   6.780   1.052  1.00 85.62           O  
ATOM    103  CB  PRO H  15     -16.353   6.374  -1.370  1.00 76.31           C  
ATOM    104  CG  PRO H  15     -16.403   5.156  -2.238  1.00 76.31           C  
ATOM    105  CD  PRO H  15     -17.139   4.134  -1.314  1.00 75.21           C  
ATOM    106  N   GLY H  16     -15.969   7.180   2.039  1.00 79.49           N  
ATOM    107  CA  GLY H  16     -16.536   7.964   3.119  1.00 79.31           C  
ATOM    108  C   GLY H  16     -16.453   7.252   4.456  1.00 79.24           C  
ATOM    109  O   GLY H  16     -16.545   7.883   5.509  1.00 82.20           O  
ATOM    110  N   ALA H  17     -16.279   5.934   4.416  1.00 74.57           N  
ATOM    111  CA  ALA H  17     -16.168   5.145   5.637  1.00 72.27           C  
ATOM    112  C   ALA H  17     -14.772   5.262   6.237  1.00 74.44           C  
ATOM    113  O   ALA H  17     -13.969   6.092   5.809  1.00 73.09           O  
ATOM    114  CB  ALA H  17     -16.511   3.686   5.364  1.00 68.23           C  
ATOM    115  N   SER H  18     -14.490   4.433   7.236  1.00 77.02           N  
ATOM    116  CA  SER H  18     -13.174   4.420   7.857  1.00 79.20           C  
ATOM    117  C   SER H  18     -12.707   2.988   8.079  1.00 78.13           C  
ATOM    118  O   SER H  18     -13.513   2.099   8.363  1.00 78.95           O  
ATOM    119  CB  SER H  18     -13.186   5.181   9.186  1.00 81.64           C  
ATOM    120  OG  SER H  18     -13.407   6.564   8.973  1.00 81.64           O  
ATOM    121  N   VAL H  19     -11.402   2.773   7.947  1.00 71.31           N  
ATOM    122  CA  VAL H  19     -10.819   1.457   8.164  1.00 66.55           C  
ATOM    123  C   VAL H  19      -9.931   1.467   9.410  1.00 66.61           C  
ATOM    124  O   VAL H  19      -9.314   2.480   9.737  1.00 66.87           O  
ATOM    125  CB  VAL H  19     -10.013   0.994   6.927  1.00 62.40           C  
ATOM    126  CG1 VAL H  19      -8.772   1.857   6.734  1.00 62.40           C  
ATOM    127  CG2 VAL H  19      -9.627  -0.474   7.059  1.00 62.40           C  
ATOM    128  N   LYS H  20      -9.892   0.342  10.117  1.00 67.30           N  
ATOM    129  CA  LYS H  20      -9.033   0.195  11.286  1.00 70.39           C  
ATOM    130  C   LYS H  20      -8.152  -1.039  11.121  1.00 73.05           C  
ATOM    131  O   LYS H  20      -8.628  -2.171  11.234  1.00 74.65           O  
ATOM    132  CB  LYS H  20      -9.870   0.087  12.561  1.00 72.07           C  
ATOM    133  CG  LYS H  20      -9.060   0.152  13.848  1.00 72.07           C  
ATOM    134  CD  LYS H  20      -9.963   0.239  15.073  1.00 72.07           C  
ATOM    135  CE  LYS H  20      -9.164   0.512  16.341  1.00 72.07           C  
ATOM    136  NZ  LYS H  20     -10.043   0.592  17.546  1.00 72.07           N  
ATOM    137  N   VAL H  21      -6.870  -0.813  10.850  1.00 70.08           N  
ATOM    138  CA  VAL H  21      -5.932  -1.903  10.603  1.00 66.42           C  
ATOM    139  C   VAL H  21      -5.150  -2.258  11.866  1.00 65.23           C  
ATOM    140  O   VAL H  21      -4.656  -1.378  12.571  1.00 64.77           O  
ATOM    141  CB  VAL H  21      -4.952  -1.552   9.464  1.00 66.29           C  
ATOM    142  CG1 VAL H  21      -3.942  -2.674   9.252  1.00 66.29           C  
ATOM    143  CG2 VAL H  21      -5.711  -1.266   8.174  1.00 66.29           C  
ATOM    144  N   SER H  22      -5.049  -3.553  12.147  1.00 65.36           N  
ATOM    145  CA  SER H  22      -4.352  -4.033  13.335  1.00 67.51           C  
ATOM    146  C   SER H  22      -2.941  -4.505  13.007  1.00 65.52           C  
ATOM    147  O   SER H  22      -2.653  -4.877  11.873  1.00 64.58           O  
ATOM    148  CB  SER H  22      -5.138  -5.172  13.985  1.00 69.52           C  
ATOM    149  OG  SER H  22      -5.158  -6.313  13.146  1.00 69.52           O  
ATOM    150  N   CYS H  23      -2.068  -4.491  14.009  1.00 66.47           N  
ATOM    151  CA  CYS H  23      -0.688  -4.933  13.839  1.00 67.21           C  
ATOM    152  C   CYS H  23      -0.159  -5.520  15.143  1.00 68.21           C  
ATOM    153  O   CYS H  23       0.117  -4.789  16.092  1.00 70.94           O  
ATOM    154  CB  CYS H  23       0.194  -3.767  13.385  1.00 66.91           C  
ATOM    155  SG  CYS H  23       1.964  -4.129  13.289  1.00 66.91           S  
ATOM    156  N   LYS H  24      -0.020  -6.842  15.182  1.00 66.20           N  
ATOM    157  CA  LYS H  24       0.403  -7.534  16.396  1.00 65.30           C  
ATOM    158  C   LYS H  24       1.882  -7.892  16.347  1.00 63.02           C  
ATOM    159  O   LYS H  24       2.356  -8.455  15.364  1.00 62.58           O  
ATOM    160  CB  LYS H  24      -0.436  -8.796  16.611  1.00 61.98           C  
ATOM    161  CG  LYS H  24      -0.133  -9.535  17.907  1.00 61.98           C  
ATOM    162  CD  LYS H  24      -1.065 -10.725  18.102  1.00 61.98           C  
ATOM    163  CE  LYS H  24      -0.710 -11.516  19.355  1.00 61.98           C  
ATOM    164  NZ  LYS H  24      -1.039 -10.763  20.601  1.00 61.98           N  
ATOM    165  N   ALA H  25       2.602  -7.571  17.419  1.00 63.20           N  
ATOM    166  CA  ALA H  25       4.042  -7.805  17.485  1.00 63.24           C  
ATOM    167  C   ALA H  25       4.401  -8.942  18.438  1.00 64.25           C  
ATOM    168  O   ALA H  25       3.815  -9.068  19.511  1.00 64.99           O  
ATOM    169  CB  ALA H  25       4.760  -6.530  17.899  1.00 63.76           C  
ATOM    170  N   SER H  26       5.373  -9.759  18.041  1.00 64.97           N  
ATOM    171  CA  SER H  26       5.851 -10.852  18.884  1.00 69.27           C  
ATOM    172  C   SER H  26       7.355 -11.042  18.729  1.00 70.89           C  
ATOM    173  O   SER H  26       7.926 -10.739  17.681  1.00 69.63           O  
ATOM    174  CB  SER H  26       5.126 -12.161  18.550  1.00 72.41           C  
ATOM    175  OG  SER H  26       5.366 -12.541  17.207  1.00 72.41           O  
ATOM    176  N   GLY H  27       7.901 -11.680  19.613  1.00  0.00           N  
ATOM    177  CA  GLY H  27       9.326 -12.055  19.607  1.00  0.00           C  
ATOM    178  C   GLY H  27      10.160 -10.868  20.113  1.00  0.00           C  
ATOM    179  N   TYR H  28       9.688  -9.707  20.562  1.00  0.00           N  
ATOM    180  CA  TYR H  28      10.601  -8.727  21.230  1.00  0.00           C  
ATOM    181  C   TYR H  28       9.676  -7.758  21.995  1.00  0.00           C  
ATOM    182  CB  TYR H  28      11.150  -7.698  20.204  1.00  0.00           C  
ATOM    183  CG  TYR H  28      10.122  -6.697  19.731  1.00  0.00           C  
ATOM    184  CD1 TYR H  28       9.230  -7.018  18.711  1.00  0.00           C  
ATOM    185  CD2 TYR H  28      10.047  -5.429  20.300  1.00  0.00           C  
ATOM    186  CE1 TYR H  28       8.286  -6.099  18.269  1.00  0.00           C  
ATOM    187  CE2 TYR H  28       9.107  -4.502  19.865  1.00  0.00           C  
ATOM    188  CZ  TYR H  28       8.208  -4.857  18.874  1.00  0.00           C  
ATOM    189  OH  TYR H  28       7.231  -3.968  18.487  1.00  0.00           O  
ATOM    190  N   THR H  29      10.385  -6.964  22.743  1.00  0.00           N  
ATOM    191  CA  THR H  29       9.834  -5.939  23.687  1.00  0.00           C  
ATOM    192  C   THR H  29       9.149  -4.801  22.985  1.00  0.00           C  
ATOM    193  CB  THR H  29      10.660  -5.273  24.834  1.00  0.00           C  
ATOM    194  OG1 THR H  29      11.239  -6.295  25.653  1.00  0.00           O  
ATOM    195  CG2 THR H  29       9.781  -4.378  25.700  1.00  0.00           C  
ATOM    196  N   PHE H  30       7.811  -4.914  22.769  1.00  0.00           N  
ATOM    197  CA  PHE H  30       7.059  -3.886  22.047  1.00  0.00           C  
ATOM    198  C   PHE H  30       7.395  -2.497  22.563  1.00  0.00           C  
ATOM    199  CB  PHE H  30       5.673  -4.393  22.326  1.00  0.00           C  
ATOM    200  CG  PHE H  30       4.582  -3.602  21.658  1.00  0.00           C  
ATOM    201  CD1 PHE H  30       4.432  -3.626  20.277  1.00  0.00           C  
ATOM    202  CD2 PHE H  30       3.702  -2.836  22.413  1.00  0.00           C  
ATOM    203  CE1 PHE H  30       3.422  -2.898  19.657  1.00  0.00           C  
ATOM    204  CE2 PHE H  30       2.689  -2.105  21.801  1.00  0.00           C  
ATOM    205  CZ  PHE H  30       2.560  -2.124  20.421  1.00  0.00           C  
ATOM    206  N   THR H  35       7.263  -2.215  23.899  1.00  0.00           N  
ATOM    207  CA  THR H  35       7.410  -0.872  24.385  1.00  0.00           C  
ATOM    208  C   THR H  35       8.755  -0.093  23.965  1.00  0.00           C  
ATOM    209  CB  THR H  35       7.020  -0.823  25.887  1.00  0.00           C  
ATOM    210  OG1 THR H  35       7.820  -1.763  26.613  1.00  0.00           O  
ATOM    211  CG2 THR H  35       5.547  -1.163  26.087  1.00  0.00           C  
ATOM    212  N   GLY H  36       9.734  -0.861  23.444  1.00  0.00           N  
ATOM    213  CA  GLY H  36      11.033  -0.260  23.242  1.00  0.00           C  
ATOM    214  C   GLY H  36      11.188   0.259  21.948  1.00  0.00           C  
ATOM    215  N   TYR H  37      10.278   0.104  20.916  1.00  0.00           N  
ATOM    216  CA  TYR H  37      10.401   0.538  19.509  1.00  0.00           C  
ATOM    217  C   TYR H  37       9.251   1.511  19.023  1.00  0.00           C  
ATOM    218  CB  TYR H  37      10.609  -0.795  18.664  1.00  0.00           C  
ATOM    219  CG  TYR H  37      11.896  -1.522  18.974  1.00  0.00           C  
ATOM    220  CD1 TYR H  37      11.980  -2.398  20.053  1.00  0.00           C  
ATOM    221  CD2 TYR H  37      13.031  -1.328  18.192  1.00  0.00           C  
ATOM    222  CE1 TYR H  37      13.163  -3.065  20.345  1.00  0.00           C  
ATOM    223  CE2 TYR H  37      14.220  -1.990  18.475  1.00  0.00           C  
ATOM    224  CZ  TYR H  37      14.268  -2.883  19.532  1.00  0.00           C  
ATOM    225  OH  TYR H  37      15.421  -3.592  19.776  1.00  0.00           O  
ATOM    226  N   TYR H  38       9.553   2.143  18.123  1.00 61.65           N  
ATOM    227  CA  TYR H  38       8.484   2.920  17.511  1.00 60.63           C  
ATOM    228  C   TYR H  38       7.707   2.023  16.562  1.00 58.43           C  
ATOM    229  O   TYR H  38       8.240   1.037  16.057  1.00 57.92           O  
ATOM    230  CB  TYR H  38       9.051   4.094  16.713  1.00 61.14           C  
ATOM    231  CG  TYR H  38       9.663   5.178  17.569  1.00 61.14           C  
ATOM    232  CD1 TYR H  38       9.772   5.021  18.948  1.00 61.14           C  
ATOM    233  CD2 TYR H  38      10.126   6.360  17.000  1.00 61.14           C  
ATOM    234  CE1 TYR H  38      10.330   6.018  19.741  1.00 61.14           C  
ATOM    235  CE2 TYR H  38      10.685   7.363  17.783  1.00 61.14           C  
ATOM    236  CZ  TYR H  38      10.815   7.169  19.148  1.00 61.14           C  
ATOM    237  OH  TYR H  38      11.429   8.129  19.919  1.00 61.14           O  
ATOM    238  N   MET H  39       6.449   2.362  16.315  1.00 57.41           N  
ATOM    239  CA  MET H  39       5.690   1.669  15.286  1.00 55.90           C  
ATOM    240  C   MET H  39       5.281   2.651  14.201  1.00 56.36           C  
ATOM    241  O   MET H  39       4.636   3.660  14.474  1.00 60.91           O  
ATOM    242  CB  MET H  39       4.454   0.985  15.869  1.00 55.85           C  
ATOM    243  CG  MET H  39       4.771  -0.108  16.880  1.00 55.85           C  
ATOM    244  SD  MET H  39       5.654  -1.500  16.145  1.00 55.85           S  
ATOM    245  CE  MET H  39       4.426  -2.100  15.002  1.00 55.85           C  
ATOM    246  N   HIS H  40       5.661   2.353  12.965  1.00 51.98           N  
ATOM    247  CA  HIS H  40       5.337   3.222  11.845  1.00 51.27           C  
ATOM    248  C   HIS H  40       4.268   2.604  10.962  1.00 54.14           C  
ATOM    249  O   HIS H  40       4.064   1.394  10.979  1.00 54.95           O  
ATOM    250  CB  HIS H  40       6.586   3.485  11.010  1.00 49.07           C  
ATOM    251  CG  HIS H  40       7.692   4.157  11.764  1.00 49.07           C  
ATOM    252  ND1 HIS H  40       8.094   5.449  11.505  1.00 49.07           N  
ATOM    253  CD2 HIS H  40       8.481   3.706  12.771  1.00 49.07           C  
ATOM    254  CE1 HIS H  40       9.084   5.766  12.322  1.00 49.07           C  
ATOM    255  NE2 HIS H  40       9.337   4.727  13.099  1.00 49.07           N  
ATOM    256  N   TRP H  41       3.588   3.443  10.190  1.00 54.66           N  
ATOM    257  CA  TRP H  41       2.663   2.958   9.177  1.00 56.55           C  
ATOM    258  C   TRP H  41       3.036   3.522   7.812  1.00 57.32           C  
ATOM    259  O   TRP H  41       3.161   4.734   7.638  1.00 58.57           O  
ATOM    260  CB  TRP H  41       1.212   3.280   9.548  1.00 59.74           C  
ATOM    261  CG  TRP H  41       0.668   2.458  10.676  1.00 59.74           C  
ATOM    262  CD1 TRP H  41       0.666   2.783  12.004  1.00 59.74           C  
ATOM    263  CD2 TRP H  41       0.036   1.177  10.573  1.00 59.74           C  
ATOM    264  NE1 TRP H  41       0.072   1.781  12.733  1.00 59.74           N  
ATOM    265  CE2 TRP H  41      -0.325   0.785  11.882  1.00 59.74           C  
ATOM    266  CZ2 TRP H  41      -0.971  -0.424  12.149  1.00 59.74           C  
ATOM    267  CE3 TRP H  41      -0.264   0.323   9.503  1.00 59.74           C  
ATOM    268  CZ3 TRP H  41      -0.893  -0.887   9.772  1.00 59.74           C  
ATOM    269  CH2 TRP H  41      -1.211  -1.262  11.087  1.00 59.74           C  
ATOM    270  N   VAL H  42       3.247   2.620   6.860  1.00 52.02           N  
ATOM    271  CA  VAL H  42       3.637   2.979   5.506  1.00 45.65           C  
ATOM    272  C   VAL H  42       2.662   2.323   4.540  1.00 51.53           C  
ATOM    273  O   VAL H  42       2.387   1.127   4.644  1.00 50.14           O  
ATOM    274  CB  VAL H  42       5.069   2.495   5.190  1.00 38.91           C  
ATOM    275  CG1 VAL H  42       5.427   2.773   3.735  1.00 38.91           C  
ATOM    276  CG2 VAL H  42       6.075   3.157   6.123  1.00 38.91           C  
ATOM    277  N   ARG H  43       2.126   3.105   3.610  1.00 52.69           N  
ATOM    278  CA  ARG H  43       1.172   2.570   2.648  1.00 53.79           C  
ATOM    279  C   ARG H  43       1.746   2.596   1.239  1.00 51.37           C  
ATOM    280  O   ARG H  43       2.621   3.404   0.927  1.00 50.08           O  
ATOM    281  CB  ARG H  43      -0.151   3.335   2.701  1.00 55.97           C  
ATOM    282  CG  ARG H  43      -0.080   4.749   2.150  1.00 55.97           C  
ATOM    283  CD  ARG H  43      -1.422   5.457   2.265  1.00 55.97           C  
ATOM    284  NE  ARG H  43      -1.364   6.821   1.748  1.00 55.97           N  
ATOM    285  CZ  ARG H  43      -2.373   7.688   1.787  1.00 55.97           C  
ATOM    286  NH2 ARG H  43      -2.218   8.905   1.281  1.00 55.97           N  
ATOM    287  NH1 ARG H  43      -3.536   7.346   2.331  1.00 55.97           N  
ATOM    288  N   GLN H  44       1.246   1.701   0.396  1.00 49.02           N  
ATOM    289  CA  GLN H  44       1.728   1.583  -0.971  1.00 46.60           C  
ATOM    290  C   GLN H  44       0.587   1.262  -1.928  1.00 49.98           C  
ATOM    291  O   GLN H  44       0.060   0.148  -1.934  1.00 47.95           O  
ATOM    292  CB  GLN H  44       2.808   0.506  -1.055  1.00 41.43           C  
ATOM    293  CG  GLN H  44       3.432   0.351  -2.436  1.00 41.43           C  
ATOM    294  CD  GLN H  44       4.679  -0.514  -2.424  1.00 41.43           C  
ATOM    295  OE1 GLN H  44       4.708  -1.577  -1.799  1.00 41.43           O  
ATOM    296  NE2 GLN H  44       5.720  -0.064  -3.116  1.00 41.43           N  
ATOM    297  N   ALA H  45       0.202   2.254  -2.726  1.00 50.17           N  
ATOM    298  CA  ALA H  45      -0.815   2.068  -3.750  1.00 50.05           C  
ATOM    299  C   ALA H  45      -0.269   1.113  -4.807  1.00 52.11           C  
ATOM    300  O   ALA H  45       0.942   1.071  -5.027  1.00 48.54           O  
ATOM    301  CB  ALA H  45      -1.190   3.410  -4.368  1.00 46.90           C  
ATOM    302  N   PRO H  46      -1.159   0.329  -5.448  1.00 56.48           N  
ATOM    303  CA  PRO H  46      -0.776  -0.650  -6.472  1.00 55.07           C  
ATOM    304  C   PRO H  46       0.171  -0.071  -7.518  1.00 51.31           C  
ATOM    305  O   PRO H  46      -0.164   0.906  -8.187  1.00 49.54           O  
ATOM    306  CB  PRO H  46      -2.116  -1.010  -7.118  1.00 55.40           C  
ATOM    307  CG  PRO H  46      -3.121  -0.774  -6.035  1.00 55.40           C  
ATOM    308  CD  PRO H  46      -2.590   0.584  -5.423  1.00 56.48           C  
ATOM    309  N   GLY H  47       1.352  -0.667  -7.632  1.00 52.39           N  
ATOM    310  CA  GLY H  47       2.338  -0.244  -8.611  1.00 52.45           C  
ATOM    311  C   GLY H  47       3.042   1.062  -8.287  1.00 50.03           C  
ATOM    312  O   GLY H  47       3.862   1.535  -9.072  1.00 53.61           O  
ATOM    313  N   GLN H  48       2.727   1.648  -7.137  1.00 48.13           N  
ATOM    314  CA  GLN H  48       3.356   2.903  -6.732  1.00 50.54           C  
ATOM    315  C   GLN H  48       4.383   2.719  -5.614  1.00 47.89           C  
ATOM    316  O   GLN H  48       4.688   1.597  -5.210  1.00 44.40           O  
ATOM    317  CB  GLN H  48       2.301   3.937  -6.334  1.00 55.66           C  
ATOM    318  CG  GLN H  48       1.291   4.254  -7.429  1.00 55.66           C  
ATOM    319  CD  GLN H  48       1.924   4.913  -8.640  1.00 55.66           C  
ATOM    320  OE1 GLN H  48       2.563   5.962  -8.531  1.00 55.66           O  
ATOM    321  NE2 GLN H  48       1.752   4.300  -9.807  1.00 55.66           N  
ATOM    322  N   GLY H  49       4.914   3.833  -5.121  1.00 49.18           N  
ATOM    323  CA  GLY H  49       5.990   3.799  -4.151  1.00 45.07           C  
ATOM    324  C   GLY H  49       5.527   3.744  -2.710  1.00 44.41           C  
ATOM    325  O   GLY H  49       4.330   3.666  -2.428  1.00 43.55           O  
ATOM    326  N   LEU H  50       6.492   3.783  -1.797  1.00 41.64           N  
ATOM    327  CA  LEU H  50       6.216   3.740  -0.368  1.00 41.91           C  
ATOM    328  C   LEU H  50       5.962   5.139   0.180  1.00 43.62           C  
ATOM    329  O   LEU H  50       6.717   6.068  -0.097  1.00 44.63           O  
ATOM    330  CB  LEU H  50       7.394   3.101   0.369  1.00 38.98           C  
ATOM    331  CG  LEU H  50       7.700   1.634   0.057  1.00 38.98           C  
ATOM    332  CD1 LEU H  50       9.064   1.245   0.607  1.00 38.98           C  
ATOM    333  CD2 LEU H  50       6.616   0.731   0.627  1.00 38.98           C  
ATOM    334  N   GLU H  51       4.898   5.283   0.960  1.00 46.55           N  
ATOM    335  CA  GLU H  51       4.568   6.567   1.564  1.00 48.80           C  
ATOM    336  C   GLU H  51       4.360   6.437   3.066  1.00 46.71           C  
ATOM    337  O   GLU H  51       3.447   5.750   3.520  1.00 49.13           O  
ATOM    338  CB  GLU H  51       3.319   7.166   0.918  1.00 55.55           C  
ATOM    339  CG  GLU H  51       2.957   8.558   1.415  1.00 55.55           C  
ATOM    340  CD  GLU H  51       1.698   9.118   0.773  1.00 55.55           C  
ATOM    341  OE1 GLU H  51       0.939   8.339   0.153  1.00 55.55           O  
ATOM    342  OE2 GLU H  51       1.468  10.342   0.889  1.00 55.55           O  
ATOM    343  N   TRP H  52       5.210   7.112   3.828  1.00 44.04           N  
ATOM    344  CA  TRP H  52       5.141   7.085   5.284  1.00 45.44           C  
ATOM    345  C   TRP H  52       3.957   7.906   5.786  1.00 49.47           C  
ATOM    346  O   TRP H  52       3.740   9.028   5.337  1.00 55.17           O  
ATOM    347  CB  TRP H  52       6.447   7.624   5.858  1.00 43.31           C  
ATOM    348  CG  TRP H  52       6.481   7.691   7.354  1.00 43.31           C  
ATOM    349  CD1 TRP H  52       6.671   6.648   8.219  1.00 43.31           C  
ATOM    350  CD2 TRP H  52       6.331   8.864   8.162  1.00 43.31           C  
ATOM    351  NE1 TRP H  52       6.646   7.103   9.516  1.00 43.31           N  
ATOM    352  CE2 TRP H  52       6.441   8.457   9.510  1.00 43.31           C  
ATOM    353  CZ2 TRP H  52       6.345   9.358  10.573  1.00 43.31           C  
ATOM    354  CE3 TRP H  52       6.118  10.219   7.878  1.00 43.31           C  
ATOM    355  CZ3 TRP H  52       6.007  11.112   8.938  1.00 43.31           C  
ATOM    356  CH2 TRP H  52       6.090  10.672  10.268  1.00 43.31           C  
ATOM    357  N   MET H  53       3.193   7.342   6.718  1.00 49.27           N  
ATOM    358  CA  MET H  53       1.979   7.993   7.207  1.00 54.91           C  
ATOM    359  C   MET H  53       2.174   8.661   8.562  1.00 60.51           C  
ATOM    360  O   MET H  53       1.612   9.723   8.826  1.00 63.49           O  
ATOM    361  CB  MET H  53       0.831   6.985   7.317  1.00 53.70           C  
ATOM    362  CG  MET H  53       0.454   6.330   5.995  1.00 53.70           C  
ATOM    363  SD  MET H  53      -0.855   5.102   6.176  1.00 53.70           S  
ATOM    364  CE  MET H  53      -2.258   6.158   6.474  1.00 53.70           C  
ATOM    365  N   GLY H  54       2.954   8.019   9.425  1.00 61.59           N  
ATOM    366  CA  GLY H  54       3.184   8.524  10.764  1.00 62.13           C  
ATOM    367  C   GLY H  54       3.693   7.441  11.694  1.00 63.04           C  
ATOM    368  O   GLY H  54       3.798   6.279  11.300  1.00 63.23           O  
ATOM    369  N   TRP H  55       4.018   7.815  12.929  1.00 65.26           N  
ATOM    370  CA  TRP H  55       4.446   6.829  13.915  1.00 67.07           C  
ATOM    371  C   TRP H  55       3.820   7.005  15.295  1.00 68.00           C  
ATOM    372  O   TRP H  55       3.200   8.028  15.591  1.00 66.42           O  
ATOM    373  CB  TRP H  55       5.981   6.753  14.024  1.00 69.62           C  
ATOM    374  CG  TRP H  55       6.630   8.025  14.479  1.00 69.62           C  
ATOM    375  CD1 TRP H  55       7.121   9.025  13.687  1.00 69.62           C  
ATOM    376  CD2 TRP H  55       6.848   8.436  15.833  1.00 69.62           C  
ATOM    377  NE1 TRP H  55       7.633  10.034  14.468  1.00 69.62           N  
ATOM    378  CE2 TRP H  55       7.478   9.700  15.787  1.00 69.62           C  
ATOM    379  CZ2 TRP H  55       7.835  10.400  16.941  1.00 69.62           C  
ATOM    380  CE3 TRP H  55       6.571   7.862  17.081  1.00 69.62           C  
ATOM    381  CZ3 TRP H  55       6.941   8.554  18.229  1.00 69.62           C  
ATOM    382  CH2 TRP H  55       7.594   9.794  18.150  1.00 69.62           C  
ATOM    383  N   ILE H  56       3.988   5.983  16.130  1.00 68.62           N  
ATOM    384  CA  ILE H  56       3.589   6.043  17.527  1.00 71.27           C  
ATOM    385  C   ILE H  56       4.689   5.506  18.425  1.00 72.19           C  
ATOM    386  O   ILE H  56       5.466   4.639  18.025  1.00 70.51           O  
ATOM    387  CB  ILE H  56       2.315   5.227  17.807  1.00 75.69           C  
ATOM    388  CG1 ILE H  56       1.858   5.422  19.258  1.00 75.69           C  
ATOM    389  CD1 ILE H  56       0.433   4.966  19.525  1.00 75.69           C  
ATOM    390  CG2 ILE H  56       2.541   3.744  17.505  1.00 75.69           C  
ATOM    391  N   ASN H  57       4.785   6.192  19.326  1.00  0.00           N  
ATOM    392  CA  ASN H  57       5.797   5.693  20.323  1.00  0.00           C  
ATOM    393  C   ASN H  57       5.098   4.917  21.397  1.00  0.00           C  
ATOM    394  CB  ASN H  57       6.563   6.632  21.299  1.00  0.00           C  
ATOM    395  CG  ASN H  57       7.582   5.897  22.148  1.00  0.00           C  
ATOM    396  OD1 ASN H  57       7.556   4.669  22.248  1.00  0.00           O  
ATOM    397  ND2 ASN H  57       8.488   6.643  22.766  1.00  0.00           N  
ATOM    398  N   PRO H  58       5.343   3.622  21.376  1.00  0.00           N  
ATOM    399  CA  PRO H  58       4.554   2.716  22.238  1.00  0.00           C  
ATOM    400  C   PRO H  58       4.566   3.067  23.731  1.00  0.00           C  
ATOM    401  CB  PRO H  58       4.738   1.191  22.371  1.00  0.00           C  
ATOM    402  CG  PRO H  58       5.378   0.784  21.081  1.00  0.00           C  
ATOM    403  CD  PRO H  58       6.364   1.945  20.809  1.00  0.00           C  
ATOM    404  N   ASN H  59       5.658   3.571  24.285  1.00  0.00           N  
ATOM    405  CA  ASN H  59       5.784   3.548  25.753  1.00  0.00           C  
ATOM    406  C   ASN H  59       4.925   4.692  26.061  1.00  0.00           C  
ATOM    407  CB  ASN H  59       7.261   3.940  26.251  1.00  0.00           C  
ATOM    408  CG  ASN H  59       7.657   5.352  25.869  1.00  0.00           C  
ATOM    409  OD1 ASN H  59       6.900   6.067  25.209  1.00  0.00           O  
ATOM    410  ND2 ASN H  59       8.849   5.767  26.280  1.00  0.00           N  
ATOM    411  N   SER H  62       4.828   5.796  25.375  1.00  0.00           N  
ATOM    412  CA  SER H  62       4.050   6.877  26.095  1.00  0.00           C  
ATOM    413  C   SER H  62       2.785   7.346  25.260  1.00  0.00           C  
ATOM    414  CB  SER H  62       4.573   8.322  25.908  1.00  0.00           C  
ATOM    415  OG  SER H  62       4.470   8.724  24.554  1.00  0.00           O  
ATOM    416  N   GLY H  63       2.546   6.914  24.015  1.00  0.00           N  
ATOM    417  CA  GLY H  63       1.314   7.312  23.368  1.00  0.00           C  
ATOM    418  C   GLY H  63       1.606   8.388  22.336  1.00  0.00           C  
ATOM    419  N   GLY H  64       2.802   8.951  22.200  1.00  0.00           N  
ATOM    420  CA  GLY H  64       2.877  10.077  21.312  1.00  0.00           C  
ATOM    421  C   GLY H  64       2.945   9.640  19.853  1.00  0.00           C  
ATOM    422  N   THR H  65       2.265  10.441  19.396  1.00 76.78           N  
ATOM    423  CA  THR H  65       2.108  10.260  17.958  1.00 77.36           C  
ATOM    424  C   THR H  65       2.736  11.383  17.141  1.00 79.27           C  
ATOM    425  O   THR H  65       2.898  12.506  17.617  1.00 82.11           O  
ATOM    426  CB  THR H  65       0.621  10.164  17.561  1.00 78.54           C  
ATOM    427  N   ASN H  66       3.085  11.057  15.901  1.00 77.69           N  
ATOM    428  CA  ASN H  66       3.537  12.037  14.924  1.00 75.88           C  
ATOM    429  C   ASN H  66       3.045  11.608  13.551  1.00 77.73           C  
ATOM    430  O   ASN H  66       3.373  10.521  13.083  1.00 79.48           O  
ATOM    431  CB  ASN H  66       5.061  12.151  14.934  1.00 73.00           C  
ATOM    432  CG  ASN H  66       5.569  13.348  14.154  1.00 73.00           C  
ATOM    433  OD1 ASN H  66       4.786  14.172  13.678  1.00 73.00           O  
ATOM    434  ND2 ASN H  66       6.884  13.452  14.016  1.00 73.00           N  
ATOM    435  N   TYR H  67       2.249  12.459  12.912  1.00 77.75           N  
ATOM    436  CA  TYR H  67       1.663  12.127  11.619  1.00 73.75           C  
ATOM    437  C   TYR H  67       2.256  12.979  10.503  1.00 71.95           C  
ATOM    438  O   TYR H  67       2.849  14.027  10.755  1.00 74.18           O  
ATOM    439  CB  TYR H  67       0.145  12.323  11.655  1.00 71.28           C  
ATOM    440  CG  TYR H  67      -0.561  11.453  12.668  1.00 71.28           C  
ATOM    441  CD1 TYR H  67      -0.835  10.116  12.394  1.00 71.28           C  
ATOM    442  CD2 TYR H  67      -0.959  11.970  13.898  1.00 71.28           C  
ATOM    443  CE1 TYR H  67      -1.489   9.313  13.321  1.00 71.28           C  
ATOM    444  CE2 TYR H  67      -1.613  11.175  14.832  1.00 71.28           C  
ATOM    445  CZ  TYR H  67      -1.843   9.840  14.550  1.00 71.28           C  
ATOM    446  OH  TYR H  67      -2.428   9.031  15.497  1.00 71.28           O  
ATOM    447  N   ALA H  68       2.091  12.521   9.268  1.00 67.88           N  
ATOM    448  CA  ALA H  68       2.485  13.312   8.114  1.00 66.18           C  
ATOM    449  C   ALA H  68       1.444  14.401   7.890  1.00 69.39           C  
ATOM    450  O   ALA H  68       0.281  14.238   8.260  1.00 68.46           O  
ATOM    451  CB  ALA H  68       2.618  12.431   6.884  1.00 65.34           C  
ATOM    452  N   GLN H  69       1.868  15.510   7.292  1.00 73.16           N  
ATOM    453  CA  GLN H  69       0.981  16.645   7.047  1.00 77.27           C  
ATOM    454  C   GLN H  69      -0.179  16.264   6.133  1.00 80.32           C  
ATOM    455  O   GLN H  69      -1.234  16.898   6.153  1.00 81.87           O  
ATOM    456  CB  GLN H  69       1.760  17.815   6.444  1.00 76.63           C  
ATOM    457  CG  GLN H  69       2.584  18.605   7.453  1.00 76.63           C  
ATOM    458  CD  GLN H  69       1.742  19.185   8.574  1.00 76.63           C  
ATOM    459  OE1 GLN H  69       0.903  20.062   8.349  1.00 76.63           O  
ATOM    460  NE2 GLN H  69       1.959  18.701   9.792  1.00 76.63           N  
ATOM    461  N   LYS H  70       0.026  15.217   5.341  1.00 79.86           N  
ATOM    462  CA  LYS H  70      -0.971  14.749   4.388  1.00 79.07           C  
ATOM    463  C   LYS H  70      -2.181  14.101   5.071  1.00 78.56           C  
ATOM    464  O   LYS H  70      -3.298  14.178   4.564  1.00 79.02           O  
ATOM    465  CB  LYS H  70      -0.323  13.770   3.402  1.00 78.76           C  
ATOM    466  CG  LYS H  70      -1.281  13.202   2.364  1.00 78.76           C  
ATOM    467  CD  LYS H  70      -0.569  12.253   1.407  1.00 78.76           C  
ATOM    468  CE  LYS H  70      -1.527  11.677   0.372  1.00 78.76           C  
ATOM    469  NZ  LYS H  70      -0.818  10.828  -0.631  1.00 78.76           N  
ATOM    470  N   PHE H  71      -1.961  13.481   6.227  1.00 78.74           N  
ATOM    471  CA  PHE H  71      -3.022  12.725   6.888  1.00 80.48           C  
ATOM    472  C   PHE H  71      -3.418  13.287   8.252  1.00 85.65           C  
ATOM    473  O   PHE H  71      -4.188  12.652   8.975  1.00 87.31           O  
ATOM    474  CB  PHE H  71      -2.605  11.261   7.064  1.00 79.07           C  
ATOM    475  CG  PHE H  71      -2.436  10.510   5.772  1.00 79.07           C  
ATOM    476  CD1 PHE H  71      -3.537   9.985   5.107  1.00 79.07           C  
ATOM    477  CD2 PHE H  71      -1.173  10.333   5.219  1.00 79.07           C  
ATOM    478  CE1 PHE H  71      -3.383   9.292   3.911  1.00 79.07           C  
ATOM    479  CE2 PHE H  71      -1.011   9.642   4.022  1.00 79.07           C  
ATOM    480  CZ  PHE H  71      -2.115   9.108   3.377  1.00 79.07           C  
ATOM    481  N   GLN H  72      -2.899  14.466   8.590  1.00 86.74           N  
ATOM    482  CA  GLN H  72      -3.056  15.049   9.929  1.00 84.81           C  
ATOM    483  C   GLN H  72      -4.459  14.948  10.533  1.00 83.51           C  
ATOM    484  O   GLN H  72      -4.617  14.530  11.679  1.00 84.21           O  
ATOM    485  CB  GLN H  72      -2.585  16.508   9.942  1.00 84.15           C  
ATOM    486  CG  GLN H  72      -2.416  17.099  11.335  1.00 84.15           C  
ATOM    487  CD  GLN H  72      -1.547  18.343  11.345  1.00 84.15           C  
ATOM    488  OE1 GLN H  72      -1.053  18.780  10.303  1.00 84.15           O  
ATOM    489  NE2 GLN H  72      -1.354  18.923  12.525  1.00 84.15           N  
ATOM    490  N   GLY H  74      -5.474  15.315   9.761  1.00 83.16           N  
ATOM    491  CA  GLY H  74      -6.836  15.309  10.263  1.00 86.75           C  
ATOM    492  C   GLY H  74      -7.595  14.005  10.086  1.00 88.30           C  
ATOM    493  O   GLY H  74      -8.666  13.826  10.667  1.00 90.50           O  
ATOM    494  N   TRP H  75      -7.047  13.087   9.294  1.00 86.26           N  
ATOM    495  CA  TRP H  75      -7.762  11.856   8.957  1.00 84.72           C  
ATOM    496  C   TRP H  75      -7.303  10.618   9.728  1.00 83.63           C  
ATOM    497  O   TRP H  75      -8.093   9.704   9.963  1.00 83.05           O  
ATOM    498  CB  TRP H  75      -7.693  11.583   7.450  1.00 83.09           C  
ATOM    499  CG  TRP H  75      -8.399  12.601   6.607  1.00 83.09           C  
ATOM    500  CD1 TRP H  75      -8.614  13.916   6.914  1.00 83.09           C  
ATOM    501  CD2 TRP H  75      -8.972  12.389   5.312  1.00 83.09           C  
ATOM    502  NE1 TRP H  75      -9.289  14.534   5.889  1.00 83.09           N  
ATOM    503  CE2 TRP H  75      -9.520  13.623   4.894  1.00 83.09           C  
ATOM    504  CZ2 TRP H  75     -10.161  13.777   3.662  1.00 83.09           C  
ATOM    505  CE3 TRP H  75      -9.075  11.279   4.463  1.00 83.09           C  
ATOM    506  CZ3 TRP H  75      -9.726  11.430   3.244  1.00 83.09           C  
ATOM    507  CH2 TRP H  75     -10.288  12.662   2.870  1.00 83.09           C  
ATOM    508  N   VAL H  76      -6.032  10.585  10.122  1.00 81.95           N  
ATOM    509  CA  VAL H  76      -5.463   9.380  10.723  1.00 79.36           C  
ATOM    510  C   VAL H  76      -5.405   9.428  12.253  1.00 76.10           C  
ATOM    511  O   VAL H  76      -5.141  10.473  12.848  1.00 80.09           O  
ATOM    512  CB  VAL H  76      -4.061   9.056  10.133  1.00 72.94           C  
ATOM    513  CG1 VAL H  76      -3.041  10.110  10.548  1.00 72.94           C  
ATOM    514  CG2 VAL H  76      -3.605   7.669  10.570  1.00 72.94           C  
ATOM    515  N   THR H  77      -5.677   8.287  12.881  1.00 70.53           N  
ATOM    516  CA  THR H  77      -5.580   8.154  14.330  1.00 72.13           C  
ATOM    517  C   THR H  77      -4.896   6.839  14.695  1.00 74.00           C  
ATOM    518  O   THR H  77      -5.516   5.775  14.644  1.00 76.93           O  
ATOM    519  CB  THR H  77      -6.968   8.204  15.012  1.00 70.38           C  
ATOM    520  OG1 THR H  77      -7.616   9.436  14.674  1.00 70.38           O  
ATOM    521  CG2 THR H  77      -6.842   8.106  16.528  1.00 70.38           C  
ATOM    522  N   MET H  78      -3.620   6.916  15.059  1.00 72.94           N  
ATOM    523  CA  MET H  78      -2.851   5.730  15.425  1.00 72.53           C  
ATOM    524  C   MET H  78      -2.827   5.529  16.943  1.00 75.95           C  
ATOM    525  O   MET H  78      -2.537   6.461  17.694  1.00 77.53           O  
ATOM    526  CB  MET H  78      -1.420   5.839  14.896  1.00 69.22           C  
ATOM    527  CG  MET H  78      -1.320   5.827  13.377  1.00 69.22           C  
ATOM    528  SD  MET H  78       0.338   6.226  12.786  1.00 69.22           S  
ATOM    529  CE  MET H  78       0.029   6.415  11.043  1.00 69.22           C  
ATOM    530  N   THR H  79      -3.122   4.308  17.383  1.00 74.55           N  
ATOM    531  CA  THR H  79      -3.184   3.983  18.808  1.00 73.74           C  
ATOM    532  C   THR H  79      -2.395   2.717  19.137  1.00 73.48           C  
ATOM    533  O   THR H  79      -1.871   2.055  18.245  1.00 73.70           O  
ATOM    534  CB  THR H  79      -4.636   3.778  19.266  1.00 75.55           C  
ATOM    535  OG1 THR H  79      -5.252   2.778  18.447  1.00 75.55           O  
ATOM    536  CG2 THR H  79      -5.436   5.072  19.161  1.00 75.55           C  
ATOM    537  N   ARG H  80      -2.324   2.380  20.421  1.00 76.47           N  
ATOM    538  CA  ARG H  80      -1.593   1.192  20.858  1.00 79.04           C  
ATOM    539  C   ARG H  80      -2.239   0.498  22.057  1.00 86.57           C  
ATOM    540  O   ARG H  80      -2.815   1.150  22.928  1.00 89.58           O  
ATOM    541  CB  ARG H  80      -0.133   1.543  21.172  1.00 77.22           C  
ATOM    542  CG  ARG H  80       0.121   1.934  22.618  1.00 77.22           C  
ATOM    543  CD  ARG H  80      -0.492   3.289  22.942  1.00 77.22           C  
ATOM    544  NE  ARG H  80      -0.108   3.756  24.271  1.00 77.22           N  
ATOM    545  CZ  ARG H  80      -0.872   4.512  25.056  1.00 77.22           C  
ATOM    546  NH2 ARG H  80      -0.425   4.890  26.247  1.00 77.22           N  
ATOM    547  NH1 ARG H  80      -2.082   4.891  24.658  1.00 77.22           N  
ATOM    548  N   ASP H  81      -2.138  -0.827  22.086  1.00 88.18           N  
ATOM    549  CA  ASP H  81      -2.605  -1.621  23.219  1.00 86.41           C  
ATOM    550  C   ASP H  81      -1.466  -2.481  23.762  1.00 84.98           C  
ATOM    551  O   ASP H  81      -1.180  -3.555  23.232  1.00 81.78           O  
ATOM    552  CB  ASP H  81      -3.792  -2.499  22.817  1.00 85.05           C  
ATOM    553  CG  ASP H  81      -4.370  -3.288  23.980  1.00 85.05           C  
ATOM    554  OD1 ASP H  81      -3.727  -3.349  25.050  1.00 85.05           O  
ATOM    555  OD2 ASP H  81      -5.474  -3.852  23.823  1.00 85.05           O  
ATOM    556  N   THR H  82      -0.826  -1.999  24.824  1.00 85.75           N  
ATOM    557  CA  THR H  82       0.382  -2.621  25.367  1.00 86.88           C  
ATOM    558  C   THR H  82       0.207  -4.070  25.836  1.00 88.66           C  
ATOM    559  O   THR H  82       1.069  -4.914  25.585  1.00 87.48           O  
ATOM    560  CB  THR H  82       0.999  -1.749  26.497  1.00 88.06           C  
ATOM    561  OG1 THR H  82      -0.001  -1.483  27.487  1.00 88.06           O  
ATOM    562  CG2 THR H  82       1.524  -0.426  25.950  1.00 88.06           C  
ATOM    563  N   SER H  83      -0.913  -4.359  26.491  1.00 92.34           N  
ATOM    564  CA  SER H  83      -1.130  -5.675  27.090  1.00 94.60           C  
ATOM    565  C   SER H  83      -1.174  -6.817  26.068  1.00 95.91           C  
ATOM    566  O   SER H  83      -0.916  -7.972  26.411  1.00 98.88           O  
ATOM    567  CB  SER H  83      -2.393  -5.677  27.958  1.00 94.67           C  
ATOM    568  OG  SER H  83      -3.553  -5.524  27.160  1.00 94.67           O  
ATOM    569  N   ILE H  84      -1.491  -6.493  24.818  1.00 91.45           N  
ATOM    570  CA  ILE H  84      -1.529  -7.502  23.762  1.00 88.07           C  
ATOM    571  C   ILE H  84      -0.504  -7.233  22.658  1.00 87.87           C  
ATOM    572  O   ILE H  84      -0.534  -7.877  21.609  1.00 88.15           O  
ATOM    573  CB  ILE H  84      -2.938  -7.632  23.144  1.00 85.52           C  
ATOM    574  CG1 ILE H  84      -3.963  -8.019  24.216  1.00 85.52           C  
ATOM    575  CD1 ILE H  84      -5.406  -7.970  23.740  1.00 85.52           C  
ATOM    576  CG2 ILE H  84      -2.939  -8.649  22.001  1.00 85.52           C  
ATOM    577  N   THR H  85       0.401  -6.286  22.912  1.00 85.00           N  
ATOM    578  CA  THR H  85       1.451  -5.911  21.961  1.00 79.30           C  
ATOM    579  C   THR H  85       0.899  -5.624  20.566  1.00 75.25           C  
ATOM    580  O   THR H  85       1.346  -6.214  19.583  1.00 74.04           O  
ATOM    581  CB  THR H  85       2.529  -6.998  21.880  1.00 78.67           C  
ATOM    582  OG1 THR H  85       1.952  -8.196  21.347  1.00 78.67           O  
ATOM    583  CG2 THR H  85       3.118  -7.296  23.255  1.00 78.67           C  
ATOM    584  N   THR H  86      -0.073  -4.722  20.484  1.00 73.03           N  
ATOM    585  CA  THR H  86      -0.764  -4.472  19.225  1.00 70.85           C  
ATOM    586  C   THR H  86      -0.894  -2.985  18.917  1.00 70.67           C  
ATOM    587  O   THR H  86      -1.311  -2.199  19.765  1.00 72.26           O  
ATOM    588  CB  THR H  86      -2.173  -5.106  19.225  1.00 72.95           C  
ATOM    589  OG1 THR H  86      -2.059  -6.509  19.488  1.00 72.95           O  
ATOM    590  CG2 THR H  86      -2.870  -4.905  17.884  1.00 72.95           C  
ATOM    591  N   ALA H  87      -0.530  -2.607  17.696  1.00 69.52           N  
ATOM    592  CA  ALA H  87      -0.715  -1.240  17.230  1.00 68.68           C  
ATOM    593  C   ALA H  87      -1.929  -1.166  16.311  1.00 67.02           C  
ATOM    594  O   ALA H  87      -2.249  -2.127  15.610  1.00 65.48           O  
ATOM    595  CB  ALA H  87       0.532  -0.746  16.512  1.00 67.00           C  
ATOM    596  N   TYR H  88      -2.607  -0.025  16.322  1.00 66.97           N  
ATOM    597  CA  TYR H  88      -3.786   0.166  15.487  1.00 67.85           C  
ATOM    598  C   TYR H  88      -3.640   1.425  14.652  1.00 66.59           C  
ATOM    599  O   TYR H  88      -2.922   2.349  15.026  1.00 66.10           O  
ATOM    600  CB  TYR H  88      -5.049   0.262  16.345  1.00 70.02           C  
ATOM    601  CG  TYR H  88      -5.293  -0.950  17.213  1.00 70.02           C  
ATOM    602  CD1 TYR H  88      -5.902  -2.089  16.693  1.00 70.02           C  
ATOM    603  CD2 TYR H  88      -4.921  -0.954  18.554  1.00 70.02           C  
ATOM    604  CE1 TYR H  88      -6.134  -3.205  17.488  1.00 70.02           C  
ATOM    605  CE2 TYR H  88      -5.147  -2.065  19.358  1.00 70.02           C  
ATOM    606  CZ  TYR H  88      -5.723  -3.198  18.809  1.00 70.02           C  
ATOM    607  OH  TYR H  88      -5.887  -4.324  19.582  1.00 70.02           O  
ATOM    608  N   MET H  89      -4.330   1.456  13.520  1.00 67.22           N  
ATOM    609  CA  MET H  89      -4.298   2.618  12.646  1.00 67.08           C  
ATOM    610  C   MET H  89      -5.646   2.821  11.964  1.00 69.84           C  
ATOM    611  O   MET H  89      -6.114   1.962  11.216  1.00 72.74           O  
ATOM    612  CB  MET H  89      -3.177   2.476  11.616  1.00 62.26           C  
ATOM    613  CG  MET H  89      -3.114   3.616  10.610  1.00 62.26           C  
ATOM    614  SD  MET H  89      -1.739   3.448   9.453  1.00 62.26           S  
ATOM    615  CE  MET H  89      -2.272   2.032   8.513  1.00 62.26           C  
ATOM    616  N   GLU H  90      -6.264   3.969  12.226  1.00 69.02           N  
ATOM    617  CA  GLU H  90      -7.595   4.259  11.713  1.00 68.05           C  
ATOM    618  C   GLU H  90      -7.586   5.461  10.769  1.00 70.21           C  
ATOM    619  O   GLU H  90      -7.237   6.572  11.166  1.00 70.28           O  
ATOM    620  CB  GLU H  90      -8.561   4.492  12.876  1.00 64.82           C  
ATOM    621  CG  GLU H  90     -10.006   4.719  12.460  1.00 64.82           C  
ATOM    622  CD  GLU H  90     -10.979   4.708  13.629  1.00 64.82           C  
ATOM    623  OE1 GLU H  90     -10.522   4.649  14.793  1.00 64.82           O  
ATOM    624  OE2 GLU H  90     -12.204   4.759  13.381  1.00 64.82           O  
ATOM    625  N   LEU H  91      -7.966   5.224   9.516  1.00 71.60           N  
ATOM    626  CA  LEU H  91      -8.042   6.284   8.513  1.00 73.02           C  
ATOM    627  C   LEU H  91      -9.497   6.599   8.171  1.00 79.61           C  
ATOM    628  O   LEU H  91     -10.210   5.754   7.628  1.00 83.11           O  
ATOM    629  CB  LEU H  91      -7.286   5.875   7.246  1.00 65.96           C  
ATOM    630  CG  LEU H  91      -5.779   5.641   7.377  1.00 65.96           C  
ATOM    631  CD1 LEU H  91      -5.230   4.983   6.120  1.00 65.96           C  
ATOM    632  CD2 LEU H  91      -5.058   6.953   7.652  1.00 65.96           C  
ATOM    633  N   SER H  92      -9.932   7.815   8.489  1.00 79.91           N  
ATOM    634  CA  SER H  92     -11.316   8.219   8.250  1.00 81.01           C  
ATOM    635  C   SER H  92     -11.471   8.982   6.937  1.00 80.54           C  
ATOM    636  O   SER H  92     -10.480   9.361   6.310  1.00 78.18           O  
ATOM    637  CB  SER H  92     -11.837   9.064   9.416  1.00 81.16           C  
ATOM    638  OG  SER H  92     -11.080  10.253   9.554  1.00 81.16           O  
ATOM    639  N   ARG H  93     -12.723   9.200   6.536  1.00 82.49           N  
ATOM    640  CA  ARG H  93     -13.054   9.901   5.293  1.00 83.26           C  
ATOM    641  C   ARG H  93     -12.354   9.302   4.074  1.00 82.72           C  
ATOM    642  O   ARG H  93     -11.711  10.013   3.300  1.00 83.41           O  
ATOM    643  CB  ARG H  93     -12.762  11.403   5.411  1.00 82.39           C  
ATOM    644  CG  ARG H  93     -13.694  12.151   6.349  1.00 82.39           C  
ATOM    645  CD  ARG H  93     -13.462  13.653   6.280  1.00 82.39           C  
ATOM    646  NE  ARG H  93     -12.124  14.020   6.736  1.00 82.39           N  
ATOM    647  CZ  ARG H  93     -11.778  14.179   8.011  1.00 82.39           C  
ATOM    648  NH2 ARG H  93     -10.533  14.522   8.319  1.00 82.39           N  
ATOM    649  NH1 ARG H  93     -12.668  13.998   8.981  1.00 82.39           N  
ATOM    650  N   LEU H  94     -12.495   7.988   3.913  1.00 81.10           N  
ATOM    651  CA  LEU H  94     -11.814   7.251   2.850  1.00 76.68           C  
ATOM    652  C   LEU H  94     -12.274   7.660   1.455  1.00 74.74           C  
ATOM    653  O   LEU H  94     -13.470   7.764   1.187  1.00 77.40           O  
ATOM    654  CB  LEU H  94     -12.013   5.744   3.036  1.00 74.71           C  
ATOM    655  CG  LEU H  94     -11.273   5.081   4.200  1.00 74.71           C  
ATOM    656  CD1 LEU H  94     -11.826   3.687   4.458  1.00 74.71           C  
ATOM    657  CD2 LEU H  94      -9.779   5.019   3.916  1.00 74.71           C  
ATOM    658  N   ARG H  95     -11.308   7.895   0.574  1.00 72.51           N  
ATOM    659  CA  ARG H  95     -11.582   8.129  -0.838  1.00 75.56           C  
ATOM    660  C   ARG H  95     -10.953   7.015  -1.668  1.00 75.58           C  
ATOM    661  O   ARG H  95     -10.233   6.170  -1.135  1.00 74.24           O  
ATOM    662  CB  ARG H  95     -11.066   9.502  -1.277  1.00 78.86           C  
ATOM    663  CG  ARG H  95     -11.587  10.662  -0.447  1.00 78.86           C  
ATOM    664  CD  ARG H  95     -10.733  11.907  -0.635  1.00 78.86           C  
ATOM    665  NE  ARG H  95     -11.250  13.043   0.124  1.00 78.86           N  
ATOM    666  CZ  ARG H  95     -10.608  14.197   0.288  1.00 78.86           C  
ATOM    667  NH2 ARG H  95     -11.165  15.165   1.005  1.00 78.86           N  
ATOM    668  NH1 ARG H  95      -9.413  14.389  -0.260  1.00 78.86           N  
ATOM    669  N   SER H  96     -11.225   7.015  -2.968  1.00 75.63           N  
ATOM    670  CA  SER H  96     -10.766   5.943  -3.845  1.00 74.99           C  
ATOM    671  C   SER H  96      -9.243   5.816  -3.887  1.00 73.73           C  
ATOM    672  O   SER H  96      -8.708   4.713  -3.988  1.00 73.22           O  
ATOM    673  CB  SER H  96     -11.318   6.130  -5.261  1.00 74.73           C  
ATOM    674  OG  SER H  96     -10.860   7.347  -5.824  1.00 74.73           O  
ATOM    675  N   ASP H  97      -8.546   6.945  -3.799  1.00 71.99           N  
ATOM    676  CA  ASP H  97      -7.087   6.940  -3.887  1.00 69.89           C  
ATOM    677  C   ASP H  97      -6.418   6.582  -2.559  1.00 66.99           C  
ATOM    678  O   ASP H  97      -5.202   6.699  -2.412  1.00 66.64           O  
ATOM    679  CB  ASP H  97      -6.563   8.272  -4.433  1.00 70.32           C  
ATOM    680  CG  ASP H  97      -6.772   9.432  -3.475  1.00 70.32           C  
ATOM    681  OD1 ASP H  97      -7.297   9.212  -2.361  1.00 70.32           O  
ATOM    682  OD2 ASP H  97      -6.412  10.573  -3.837  1.00 70.32           O  
ATOM    683  N   ASP H  98      -7.224   6.149  -1.595  1.00 65.64           N  
ATOM    684  CA  ASP H  98      -6.701   5.589  -0.356  1.00 66.30           C  
ATOM    685  C   ASP H  98      -6.520   4.082  -0.508  1.00 64.81           C  
ATOM    686  O   ASP H  98      -6.093   3.400   0.423  1.00 67.01           O  
ATOM    687  CB  ASP H  98      -7.633   5.895   0.817  1.00 70.58           C  
ATOM    688  CG  ASP H  98      -7.753   7.381   1.111  1.00 70.58           C  
ATOM    689  OD1 ASP H  98      -6.714   8.075   1.159  1.00 70.58           O  
ATOM    690  OD2 ASP H  98      -8.893   7.858   1.297  1.00 70.58           O  
ATOM    691  N   THR H  99      -6.854   3.569  -1.687  1.00 61.34           N  
ATOM    692  CA  THR H  99      -6.688   2.152  -1.982  1.00 59.13           C  
ATOM    693  C   THR H  99      -5.207   1.816  -2.051  1.00 52.33           C  
ATOM    694  O   THR H  99      -4.489   2.328  -2.913  1.00 47.21           O  
ATOM    695  CB  THR H  99      -7.358   1.768  -3.314  1.00 59.79           C  
ATOM    696  OG1 THR H  99      -8.776   1.927  -3.192  1.00 59.79           O  
ATOM    697  CG2 THR H  99      -7.048   0.324  -3.692  1.00 59.79           C  
ATOM    698  N   ALA H 100      -4.758   0.959  -1.136  1.00 50.46           N  
ATOM    699  CA  ALA H 100      -3.344   0.610  -1.033  1.00 48.19           C  
ATOM    700  C   ALA H 100      -3.115  -0.573  -0.102  1.00 47.43           C  
ATOM    701  O   ALA H 100      -4.028  -1.022   0.593  1.00 48.21           O  
ATOM    702  CB  ALA H 100      -2.544   1.810  -0.545  1.00 49.10           C  
ATOM    703  N   VAL H 101      -1.886  -1.077  -0.103  1.00 46.28           N  
ATOM    704  CA  VAL H 101      -1.456  -2.028   0.911  1.00 46.68           C  
ATOM    705  C   VAL H 101      -0.880  -1.233   2.079  1.00 48.61           C  
ATOM    706  O   VAL H 101      -0.002  -0.390   1.889  1.00 47.31           O  
ATOM    707  CB  VAL H 101      -0.397  -3.004   0.372  1.00 45.14           C  
ATOM    708  CG1 VAL H 101       0.116  -3.915   1.481  1.00 45.14           C  
ATOM    709  CG2 VAL H 101      -0.965  -3.828  -0.777  1.00 45.14           C  
ATOM    710  N   TYR H 102      -1.387  -1.488   3.280  1.00 49.90           N  
ATOM    711  CA  TYR H 102      -0.958  -0.748   4.461  1.00 50.72           C  
ATOM    712  C   TYR H 102      -0.022  -1.575   5.331  1.00 52.14           C  
ATOM    713  O   TYR H 102      -0.408  -2.615   5.865  1.00 52.60           O  
ATOM    714  CB  TYR H 102      -2.167  -0.259   5.268  1.00 51.25           C  
ATOM    715  CG  TYR H 102      -2.930   0.864   4.607  1.00 51.25           C  
ATOM    716  CD1 TYR H 102      -3.789   0.613   3.540  1.00 51.25           C  
ATOM    717  CD2 TYR H 102      -2.789   2.178   5.045  1.00 51.25           C  
ATOM    718  CE1 TYR H 102      -4.490   1.644   2.925  1.00 51.25           C  
ATOM    719  CE2 TYR H 102      -3.485   3.216   4.438  1.00 51.25           C  
ATOM    720  CZ  TYR H 102      -4.359   2.936   3.401  1.00 51.25           C  
ATOM    721  OH  TYR H 102      -5.103   3.949   2.842  1.00 51.25           O  
ATOM    722  N   TYR H 103       1.216  -1.103   5.457  1.00 50.65           N  
ATOM    723  CA  TYR H 103       2.236  -1.788   6.238  1.00 47.81           C  
ATOM    724  C   TYR H 103       2.445  -1.138   7.599  1.00 49.22           C  
ATOM    725  O   TYR H 103       2.389   0.084   7.733  1.00 49.43           O  
ATOM    726  CB  TYR H 103       3.577  -1.760   5.504  1.00 43.86           C  
ATOM    727  CG  TYR H 103       3.567  -2.491   4.182  1.00 43.86           C  
ATOM    728  CD1 TYR H 103       3.737  -3.872   4.128  1.00 43.86           C  
ATOM    729  CD2 TYR H 103       3.392  -1.800   2.986  1.00 43.86           C  
ATOM    730  CE1 TYR H 103       3.734  -4.548   2.914  1.00 43.86           C  
ATOM    731  CE2 TYR H 103       3.387  -2.466   1.767  1.00 43.86           C  
ATOM    732  CZ  TYR H 103       3.524  -3.844   1.742  1.00 43.86           C  
ATOM    733  OH  TYR H 103       3.450  -4.517   0.544  1.00 43.86           O  
ATOM    734  N   CYS H 104       2.703  -1.965   8.606  1.00 47.27           N  
ATOM    735  CA  CYS H 104       3.252  -1.476   9.860  1.00 48.70           C  
ATOM    736  C   CYS H 104       4.723  -1.870   9.895  1.00 44.49           C  
ATOM    737  O   CYS H 104       5.115  -2.867   9.289  1.00 44.22           O  
ATOM    738  CB  CYS H 104       2.504  -2.058  11.062  1.00 54.56           C  
ATOM    739  SG  CYS H 104       2.543  -3.861  11.197  1.00 54.56           S  
ATOM    740  N   ALA H 105       5.540  -1.081  10.585  1.00 42.55           N  
ATOM    741  CA  ALA H 105       6.967  -1.365  10.679  1.00 39.25           C  
ATOM    742  C   ALA H 105       7.563  -0.724  11.927  1.00 45.84           C  
ATOM    743  O   ALA H 105       7.115   0.337  12.362  1.00 53.08           O  
ATOM    744  CB  ALA H 105       7.694  -0.877   9.427  1.00 36.47           C  
ATOM    745  N   ARG H 106       8.575  -1.369  12.497  1.00 45.23           N  
ATOM    746  CA  ARG H 106       9.194  -0.871  13.721  1.00 50.84           C  
ATOM    747  C   ARG H 106      10.528  -0.177  13.456  1.00 49.34           C  
ATOM    748  O   ARG H 106      11.220  -0.488  12.489  1.00 47.32           O  
ATOM    749  CB  ARG H 106       9.404  -2.012  14.719  1.00 55.70           C  
ATOM    750  N   THR H 107      10.442   0.561  14.206  1.00  0.00           N  
ATOM    751  CA  THR H 107      11.372   1.461  13.721  1.00  0.00           C  
ATOM    752  C   THR H 107      12.284   1.215  14.926  1.00  0.00           C  
ATOM    753  CB  THR H 107      11.697   3.005  13.727  1.00  0.00           C  
ATOM    754  N   SER H 108      13.630   1.100  15.132  1.00  0.00           N  
ATOM    755  CA  SER H 108      14.230   0.004  15.693  1.00  0.00           C  
ATOM    756  C   SER H 108      14.555   1.352  16.765  1.00  0.00           C  
ATOM    757  CB  SER H 108      15.755   0.411  15.747  1.00  0.00           C  
ATOM    758  OG  SER H 108      15.899   1.782  16.072  1.00  0.00           O  
ATOM    759  N   ASN H 109      14.978   1.938  18.032  1.00  0.00           N  
ATOM    760  CA  ASN H 109      15.191   3.204  17.857  1.00  0.00           C  
ATOM    761  C   ASN H 109      15.824   3.234  19.273  1.00  0.00           C  
ATOM    762  CB  ASN H 109      15.743   2.960  19.361  1.00  0.00           C  
ATOM    763  N   TYR H 110      16.509   3.659  20.237  1.00  0.00           N  
ATOM    764  CA  TYR H 110      15.614   3.620  21.733  1.00  0.00           C  
ATOM    765  C   TYR H 110      17.127   4.364  21.840  1.00  0.00           C  
ATOM    766  CB  TYR H 110      16.706   4.818  21.469  1.00  0.00           C  
ATOM    767  N   TYR H 111      18.112   4.845  22.079  1.00  0.00           N  
ATOM    768  CA  TYR H 111      18.357   4.660  23.647  1.00  0.00           C  
ATOM    769  C   TYR H 111      19.146   5.748  22.973  1.00  0.00           C  
ATOM    770  CB  TYR H 111      18.980   5.679  22.234  1.00  0.00           C  
ATOM    771  N   ASP H 111A     20.161   6.422  23.633  1.00  0.00           N  
ATOM    772  CA  ASP H 111A     21.087   6.518  24.825  1.00  0.00           C  
ATOM    773  C   ASP H 111A     21.937   6.592  23.325  1.00  0.00           C  
ATOM    774  CB  ASP H 111A     21.031   6.610  22.910  1.00  0.00           C  
ATOM    775  N   SER H 111B     22.626   7.010  22.188  1.00  0.00           N  
ATOM    776  CA  SER H 111B     23.872   7.038  21.907  1.00  0.00           C  
ATOM    777  C   SER H 111B     23.328   6.914  20.827  1.00  0.00           C  
ATOM    778  CB  SER H 111B     23.260   6.181  20.858  1.00  0.00           C  
ATOM    779  N   SER H 112C     23.124   6.756  19.520  1.00  0.00           N  
ATOM    780  CA  SER H 112C     23.966   7.130  18.509  1.00  0.00           C  
ATOM    781  C   SER H 112C     22.733   6.573  18.699  1.00  0.00           C  
ATOM    782  CB  SER H 112C     22.535   5.965  18.517  1.00  0.00           C  
ATOM    783  N   GLY H 112B     21.742   6.580  18.546  1.00  0.00           N  
ATOM    784  CA  GLY H 112B     20.136   7.220  19.242  1.00  0.00           C  
ATOM    785  C   GLY H 112B     20.405   6.366  18.160  1.00  0.00           C  
ATOM    786  N   TYR H 112A     20.028   5.719  17.657  1.00  0.00           N  
ATOM    787  CA  TYR H 112A     18.625   6.142  16.996  1.00  0.00           C  
ATOM    788  C   TYR H 112A     19.598   5.250  16.335  1.00  0.00           C  
ATOM    789  CB  TYR H 112A     20.106   5.419  16.984  1.00  0.00           C  
ATOM    790  N   GLU H 112      19.845   4.638  15.234  1.00  0.00           N  
ATOM    791  CA  GLU H 112      20.470   5.036  13.918  1.00  0.00           C  
ATOM    792  C   GLU H 112      18.997   4.575  13.546  1.00  0.00           C  
ATOM    793  CB  GLU H 112      20.048   4.479  15.083  1.00  0.00           C  
ATOM    794  N   ASP H 113      17.932   3.958  13.308  1.00  0.00           N  
ATOM    795  CA  ASP H 113      17.623   3.873  11.818  1.00  0.00           C  
ATOM    796  C   ASP H 113      16.617   2.626  11.785  1.00  0.00           C  
ATOM    797  CB  ASP H 113      17.730   3.845  13.212  1.00  0.00           C  
ATOM    798  N   ALA H 114      16.294   1.916  10.616  1.00  0.00           N  
ATOM    799  CA  ALA H 114      15.861   1.487   9.293  1.00  0.00           C  
ATOM    800  C   ALA H 114      14.702   1.036  10.389  1.00  0.00           C  
ATOM    801  CB  ALA H 114      17.367   1.175   9.796  1.00  0.00           C  
ATOM    802  N   PHE H 115      13.761   0.337   9.843  1.00  0.00           N  
ATOM    803  CA  PHE H 115      12.494  -0.347   9.704  1.00  0.00           C  
ATOM    804  C   PHE H 115      13.236  -1.644   9.551  1.00  0.00           C  
ATOM    805  CB  PHE H 115      11.359   0.166   8.872  1.00  0.00           C  
ATOM    806  CG  PHE H 115      10.927   1.565   9.216  1.00  0.00           C  
ATOM    807  CD1 PHE H 115      10.342   1.845  10.444  1.00  0.00           C  
ATOM    808  CD2 PHE H 115      11.112   2.603   8.310  1.00  0.00           C  
ATOM    809  CE1 PHE H 115       9.945   3.140  10.765  1.00  0.00           C  
ATOM    810  CE2 PHE H 115      10.718   3.900   8.624  1.00  0.00           C  
ATOM    811  CZ  PHE H 115      10.120   4.164   9.846  1.00  0.00           C  
ATOM    812  N   ASP H 116      13.463  -2.260  10.566  1.00  0.00           N  
ATOM    813  CA  ASP H 116      14.199  -3.611  10.227  1.00  0.00           C  
ATOM    814  C   ASP H 116      12.936  -4.422  10.089  1.00  0.00           C  
ATOM    815  CB  ASP H 116      15.157  -3.558  11.546  1.00  0.00           C  
ATOM    816  CG  ASP H 116      14.377  -3.573  12.850  1.00  0.00           C  
ATOM    817  OD1 ASP H 116      13.132  -3.467  12.812  1.00  0.00           O  
ATOM    818  OD2 ASP H 116      15.012  -3.689  13.920  1.00  0.00           O  
ATOM    819  N   ILE H 117      11.763  -4.357  10.746  1.00  0.00           N  
ATOM    820  CA  ILE H 117      10.765  -5.407  10.488  1.00  0.00           C  
ATOM    821  C   ILE H 117       9.439  -4.707  10.072  1.00  0.00           C  
ATOM    822  CB  ILE H 117      10.761  -5.959  11.922  1.00  0.00           C  
ATOM    823  CG1 ILE H 117      12.170  -6.401  12.333  1.00  0.00           C  
ATOM    824  CD1 ILE H 117      12.318  -6.700  13.817  1.00  0.00           C  
ATOM    825  CG2 ILE H 117       9.769  -7.116  12.057  1.00  0.00           C  
ATOM    826  N   TRP H 118       9.119  -5.432   9.119  1.00 44.68           N  
ATOM    827  CA  TRP H 118       7.859  -5.009   8.517  1.00 47.36           C  
ATOM    828  C   TRP H 118       6.788  -6.083   8.679  1.00 51.58           C  
ATOM    829  O   TRP H 118       7.098  -7.272   8.751  1.00 51.77           O  
ATOM    830  CB  TRP H 118       8.048  -4.737   7.022  1.00 44.11           C  
ATOM    831  CG  TRP H 118       8.929  -3.564   6.716  1.00 44.11           C  
ATOM    832  CD1 TRP H 118      10.283  -3.487   6.889  1.00 44.11           C  
ATOM    833  CD2 TRP H 118       8.518  -2.304   6.173  1.00 44.11           C  
ATOM    834  NE1 TRP H 118      10.739  -2.254   6.487  1.00 44.11           N  
ATOM    835  CE2 TRP H 118       9.679  -1.510   6.043  1.00 44.11           C  
ATOM    836  CZ2 TRP H 118       9.641  -0.208   5.537  1.00 44.11           C  
ATOM    837  CE3 TRP H 118       7.284  -1.770   5.782  1.00 44.11           C  
ATOM    838  CZ3 TRP H 118       7.245  -0.470   5.292  1.00 44.11           C  
ATOM    839  CH2 TRP H 118       8.412   0.306   5.205  1.00 44.11           C  
ATOM    840  N   GLY H 119       5.528  -5.657   8.723  1.00 49.96           N  
ATOM    841  CA  GLY H 119       4.405  -6.576   8.687  1.00 49.61           C  
ATOM    842  C   GLY H 119       4.172  -7.051   7.264  1.00 50.99           C  
ATOM    843  O   GLY H 119       4.807  -6.552   6.335  1.00 46.64           O  
ATOM    844  N   GLN H 120       3.264  -8.008   7.085  1.00 49.15           N  
ATOM    845  CA  GLN H 120       3.037  -8.600   5.766  1.00 49.77           C  
ATOM    846  C   GLN H 120       2.217  -7.698   4.846  1.00 47.97           C  
ATOM    847  O   GLN H 120       2.184  -7.903   3.634  1.00 47.15           O  
ATOM    848  CB  GLN H 120       2.357  -9.967   5.887  1.00 50.76           C  
ATOM    849  CG  GLN H 120       0.846  -9.901   6.066  1.00 50.76           C  
ATOM    850  CD  GLN H 120       0.436  -9.603   7.496  1.00 50.76           C  
ATOM    851  OE1 GLN H 120       1.266  -9.236   8.331  1.00 50.76           O  
ATOM    852  NE2 GLN H 120      -0.851  -9.758   7.789  1.00 50.76           N  
ATOM    853  N   GLY H 121       1.546  -6.710   5.427  1.00 50.03           N  
ATOM    854  CA  GLY H 121       0.737  -5.788   4.650  1.00 53.55           C  
ATOM    855  C   GLY H 121      -0.747  -6.101   4.674  1.00 57.20           C  
ATOM    856  O   GLY H 121      -1.152  -7.265   4.684  1.00 59.58           O  
ATOM    857  N   THR H 122      -1.559  -5.050   4.684  1.00 54.98           N  
ATOM    858  CA  THR H 122      -3.007  -5.191   4.655  1.00 51.56           C  
ATOM    859  C   THR H 122      -3.577  -4.454   3.455  1.00 51.19           C  
ATOM    860  O   THR H 122      -3.527  -3.225   3.394  1.00 52.62           O  
ATOM    861  CB  THR H 122      -3.651  -4.624   5.925  1.00 56.01           C  
ATOM    862  OG1 THR H 122      -3.190  -5.367   7.060  1.00 56.01           O  
ATOM    863  CG2 THR H 122      -5.172  -4.708   5.858  1.00 56.01           C  
ATOM    864  N   MET H 123      -4.115  -5.206   2.500  1.00 48.35           N  
ATOM    865  CA  MET H 123      -4.709  -4.616   1.306  1.00 48.49           C  
ATOM    866  C   MET H 123      -6.067  -4.002   1.627  1.00 53.83           C  
ATOM    867  O   MET H 123      -7.013  -4.707   1.971  1.00 56.46           O  
ATOM    868  CB  MET H 123      -4.847  -5.660   0.196  1.00 44.99           C  
ATOM    869  CG  MET H 123      -5.344  -5.094  -1.127  1.00 44.99           C  
ATOM    870  SD  MET H 123      -4.170  -3.949  -1.879  1.00 44.99           S  
ATOM    871  CE  MET H 123      -5.236  -3.081  -3.011  1.00 44.99           C  
ATOM    872  N   VAL H 124      -6.148  -2.682   1.523  1.00 56.71           N  
ATOM    873  CA  VAL H 124      -7.393  -1.971   1.769  1.00 58.16           C  
ATOM    874  C   VAL H 124      -7.854  -1.302   0.488  1.00 60.22           C  
ATOM    875  O   VAL H 124      -7.185  -0.409  -0.029  1.00 63.51           O  
ATOM    876  CB  VAL H 124      -7.231  -0.897   2.860  1.00 58.47           C  
ATOM    877  CG1 VAL H 124      -8.502  -0.067   2.998  1.00 58.47           C  
ATOM    878  CG2 VAL H 124      -6.865  -1.539   4.192  1.00 58.47           C  
ATOM    879  N   THR H 125      -8.995  -1.738  -0.027  1.00 63.57           N  
ATOM    880  CA  THR H 125      -9.526  -1.167  -1.258  1.00 61.98           C  
ATOM    881  C   THR H 125     -10.814  -0.387  -0.994  1.00 62.69           C  
ATOM    882  O   THR H 125     -11.721  -0.873  -0.322  1.00 64.29           O  
ATOM    883  CB  THR H 125      -9.741  -2.249  -2.337  1.00 58.83           C  
ATOM    884  OG1 THR H 125      -8.506  -2.935  -2.570  1.00 58.83           O  
ATOM    885  CG2 THR H 125     -10.226  -1.635  -3.646  1.00 58.83           C  
ATOM    886  N   VAL H 126     -10.874   0.835  -1.515  1.00 66.41           N  
ATOM    887  CA  VAL H 126     -12.023   1.706  -1.308  1.00 70.18           C  
ATOM    888  C   VAL H 126     -12.902   1.705  -2.546  1.00 72.44           C  
ATOM    889  O   VAL H 126     -12.510   2.222  -3.592  1.00 74.51           O  
ATOM    890  CB  VAL H 126     -11.590   3.154  -1.010  1.00 72.96           C  
ATOM    891  CG1 VAL H 126     -12.802   4.037  -0.733  1.00 72.96           C  
ATOM    892  CG2 VAL H 126     -10.622   3.191   0.166  1.00 72.96           C  
ATOM    893  N   SER H 127     -14.091   1.124  -2.427  1.00 71.94           N  
ATOM    894  CA  SER H 127     -14.979   0.982  -3.573  1.00 70.37           C  
ATOM    895  C   SER H 127     -16.443   0.855  -3.155  1.00 69.95           C  
ATOM    896  O   SER H 127     -16.756   0.294  -2.103  1.00 68.66           O  
ATOM    897  CB  SER H 127     -14.559  -0.227  -4.414  1.00 67.95           C  
ATOM    898  OG  SER H 127     -15.469  -0.441  -5.478  1.00 67.95           O  
ATOM    899  N   SER H 128     -17.334   1.387  -3.984  1.00 69.42           N  
ATOM    900  CA  SER H 128     -18.767   1.255  -3.754  1.00 69.27           C  
ATOM    901  C   SER H 128     -19.246  -0.109  -4.228  1.00 67.12           C  
ATOM    902  O   SER H 128     -20.346  -0.542  -3.889  1.00 70.12           O  
ATOM    903  CB  SER H 128     -19.538   2.357  -4.485  1.00 70.41           C  
ATOM    904  OG  SER H 128     -19.261   2.329  -5.874  1.00 70.41           O  
ATOM    905  N   ASP L   1      11.769  18.686   5.948  1.00 42.40           N  
ATOM    906  CA  ASP L   1      11.547  17.403   5.233  1.00 42.97           C  
ATOM    907  C   ASP L   1      12.676  17.096   4.251  1.00 41.29           C  
ATOM    908  O   ASP L   1      13.177  17.991   3.571  1.00 40.99           O  
ATOM    909  CB  ASP L   1      10.181  17.372   4.543  1.00 45.62           C  
ATOM    910  CG  ASP L   1       9.020  17.495   5.515  1.00 45.62           C  
ATOM    911  OD1 ASP L   1       9.261  17.675   6.729  1.00 45.62           O  
ATOM    912  OD2 ASP L   1       7.857  17.408   5.064  1.00 45.62           O  
ATOM    913  N   ILE L   2      13.068  15.827   4.192  1.00 27.47           N  
ATOM    914  CA  ILE L   2      14.147  15.390   3.306  1.00 29.93           C  
ATOM    915  C   ILE L   2      13.546  14.529   2.194  1.00 34.07           C  
ATOM    916  O   ILE L   2      12.832  13.564   2.466  1.00 36.57           O  
ATOM    917  CB  ILE L   2      15.277  14.636   4.077  1.00 31.46           C  
ATOM    918  CG1 ILE L   2      15.907  15.547   5.137  1.00 31.46           C  
ATOM    919  CD1 ILE L   2      16.969  14.868   5.986  1.00 31.46           C  
ATOM    920  CG2 ILE L   2      16.341  14.114   3.109  1.00 31.46           C  
ATOM    921  N   VAL L   3      13.844  14.891   0.948  1.00 34.51           N  
ATOM    922  CA  VAL L   3      13.294  14.225  -0.241  1.00 35.15           C  
ATOM    923  C   VAL L   3      14.363  13.298  -0.806  1.00 32.26           C  
ATOM    924  O   VAL L   3      15.509  13.713  -0.969  1.00 28.99           O  
ATOM    925  CB  VAL L   3      12.862  15.266  -1.302  1.00 34.43           C  
ATOM    926  CG1 VAL L   3      12.348  14.577  -2.561  1.00 34.43           C  
ATOM    927  CG2 VAL L   3      11.801  16.200  -0.733  1.00 34.43           C  
ATOM    928  N   MET L   4      13.982  12.055  -1.097  1.00 30.00           N  
ATOM    929  CA  MET L   4      14.903  11.037  -1.623  1.00 29.39           C  
ATOM    930  C   MET L   4      14.570  10.756  -3.083  1.00 33.00           C  
ATOM    931  O   MET L   4      13.439  10.381  -3.396  1.00 33.40           O  
ATOM    932  CB  MET L   4      14.783   9.733  -0.813  1.00 26.59           C  
ATOM    933  CG  MET L   4      15.044   9.904   0.677  1.00 26.59           C  
ATOM    934  SD  MET L   4      16.713  10.497   1.027  1.00 26.59           S  
ATOM    935  CE  MET L   4      17.667   9.050   0.619  1.00 26.59           C  
ATOM    936  N   THR L   5      15.547  10.936  -3.971  1.00 30.78           N  
ATOM    937  CA  THR L   5      15.318  10.789  -5.408  1.00 34.27           C  
ATOM    938  C   THR L   5      16.208   9.683  -5.941  1.00 33.09           C  
ATOM    939  O   THR L   5      17.431   9.743  -5.821  1.00 35.51           O  
ATOM    940  CB  THR L   5      15.584  12.108  -6.149  1.00 36.05           C  
ATOM    941  OG1 THR L   5      14.747  13.133  -5.602  1.00 36.05           O  
ATOM    942  CG2 THR L   5      15.297  11.972  -7.640  1.00 36.05           C  
ATOM    943  N   GLN L   6      15.592   8.668  -6.532  1.00 31.53           N  
ATOM    944  CA  GLN L   6      16.349   7.539  -7.046  1.00 31.98           C  
ATOM    945  C   GLN L   6      16.547   7.670  -8.543  1.00 34.37           C  
ATOM    946  O   GLN L   6      15.675   8.162  -9.239  1.00 34.37           O  
ATOM    947  CB  GLN L   6      15.650   6.222  -6.688  1.00 34.29           C  
ATOM    948  CG  GLN L   6      15.670   5.886  -5.203  1.00 34.29           C  
ATOM    949  CD  GLN L   6      15.023   4.549  -4.893  1.00 34.29           C  
ATOM    950  OE1 GLN L   6      14.023   4.479  -4.175  1.00 34.29           O  
ATOM    951  NE2 GLN L   6      15.589   3.476  -5.435  1.00 34.29           N  
ATOM    952  N   SER L   7      17.701   7.228  -9.030  1.00 38.41           N  
ATOM    953  CA  SER L   7      17.971   7.191 -10.462  1.00 34.15           C  
ATOM    954  C   SER L   7      18.637   5.865 -10.858  1.00 39.13           C  
ATOM    955  O   SER L   7      19.484   5.343 -10.119  1.00 40.91           O  
ATOM    956  CB  SER L   7      18.839   8.389 -10.887  1.00 29.65           C  
ATOM    957  OG  SER L   7      20.092   8.363 -10.227  1.00 29.65           O  
ATOM    958  N   PRO L   8      18.256   5.311 -12.030  1.00 42.74           N  
ATOM    959  CA  PRO L   8      17.080   5.684 -12.833  1.00 40.83           C  
ATOM    960  C   PRO L   8      15.785   5.140 -12.215  1.00 44.07           C  
ATOM    961  O   PRO L   8      15.805   4.630 -11.093  1.00 39.27           O  
ATOM    962  CB  PRO L   8      17.354   5.007 -14.177  1.00 40.30           C  
ATOM    963  CG  PRO L   8      18.132   3.780 -13.818  1.00 40.30           C  
ATOM    964  CD  PRO L   8      19.193   4.482 -12.770  1.00 42.74           C  
ATOM    965  N   ASP L   9      14.669   5.244 -12.937  1.00 48.51           N  
ATOM    966  CA  ASP L   9      13.400   4.668 -12.470  1.00 49.81           C  
ATOM    967  C   ASP L   9      13.336   3.170 -12.771  1.00 46.45           C  
ATOM    968  O   ASP L   9      12.640   2.410 -12.095  1.00 43.16           O  
ATOM    969  CB  ASP L   9      12.212   5.390 -13.108  1.00 51.56           C  
ATOM    970  CG  ASP L   9      12.059   6.824 -12.629  1.00 51.56           C  
ATOM    971  OD1 ASP L   9      12.733   7.211 -11.650  1.00 51.56           O  
ATOM    972  OD2 ASP L   9      11.258   7.569 -13.234  1.00 51.56           O  
ATOM    973  N   SER L  10      14.077   2.772 -13.799  1.00 47.91           N  
ATOM    974  CA  SER L  10      14.101   1.409 -14.298  1.00 45.65           C  
ATOM    975  C   SER L  10      15.475   1.140 -14.887  1.00 44.06           C  
ATOM    976  O   SER L  10      16.038   2.012 -15.544  1.00 42.31           O  
ATOM    977  CB  SER L  10      13.034   1.255 -15.383  1.00 44.92           C  
ATOM    978  OG  SER L  10      13.324   2.082 -16.496  1.00 44.92           O  
ATOM    979  N   LEU L  11      16.019  -0.056 -14.657  1.00 40.53           N  
ATOM    980  CA  LEU L  11      17.217  -0.478 -15.382  1.00 48.33           C  
ATOM    981  C   LEU L  11      17.242  -1.975 -15.666  1.00 47.30           C  
ATOM    982  O   LEU L  11      16.710  -2.786 -14.896  1.00 42.60           O  
ATOM    983  CB  LEU L  11      18.520  -0.003 -14.718  1.00 51.95           C  
ATOM    984  CG  LEU L  11      19.821  -0.229 -15.492  1.00 51.95           C  
ATOM    985  CD1 LEU L  11      19.731   0.391 -16.879  1.00 51.95           C  
ATOM    986  CD2 LEU L  11      21.004   0.344 -14.726  1.00 51.95           C  
ATOM    987  N   ALA L  12      17.870  -2.315 -16.784  1.00 44.51           N  
ATOM    988  CA  ALA L  12      17.886  -3.672 -17.293  1.00 44.79           C  
ATOM    989  C   ALA L  12      19.301  -4.091 -17.678  1.00 44.83           C  
ATOM    990  O   ALA L  12      19.917  -3.498 -18.568  1.00 53.05           O  
ATOM    991  CB  ALA L  12      16.929  -3.801 -18.481  1.00 46.51           C  
ATOM    992  N   VAL L  13      19.811  -5.115 -17.001  1.00 39.48           N  
ATOM    993  CA  VAL L  13      21.175  -5.593 -17.239  1.00 41.97           C  
ATOM    994  C   VAL L  13      21.166  -7.114 -17.303  1.00 43.56           C  
ATOM    995  O   VAL L  13      20.235  -7.759 -16.806  1.00 40.91           O  
ATOM    996  CB  VAL L  13      22.197  -5.047 -16.176  1.00 47.28           C  
ATOM    997  CG1 VAL L  13      22.351  -3.535 -16.298  1.00 47.28           C  
ATOM    998  CG2 VAL L  13      21.758  -5.427 -14.767  1.00 47.28           C  
ATOM    999  N   SER L  14      22.198  -7.679 -17.914  1.00 37.34           N  
ATOM   1000  CA  SER L  14      22.256  -9.110 -18.158  1.00 42.18           C  
ATOM   1001  C   SER L  14      22.648  -9.892 -16.916  1.00 43.53           C  
ATOM   1002  O   SER L  14      23.305  -9.358 -16.014  1.00 43.01           O  
ATOM   1003  CB  SER L  14      23.220  -9.410 -19.309  1.00 46.40           C  
ATOM   1004  OG  SER L  14      22.805  -8.759 -20.496  1.00 46.40           O  
ATOM   1005  N   LEU L  15      22.234 -11.159 -16.886  1.00 46.02           N  
ATOM   1006  CA  LEU L  15      22.615 -12.095 -15.828  1.00 48.92           C  
ATOM   1007  C   LEU L  15      24.124 -12.051 -15.624  1.00 48.31           C  
ATOM   1008  O   LEU L  15      24.889 -12.196 -16.580  1.00 48.24           O  
ATOM   1009  CB  LEU L  15      22.160 -13.521 -16.181  1.00 50.60           C  
ATOM   1010  CG  LEU L  15      20.653 -13.784 -16.215  1.00 50.60           C  
ATOM   1011  CD1 LEU L  15      20.370 -15.202 -16.688  1.00 50.60           C  
ATOM   1012  CD2 LEU L  15      20.039 -13.546 -14.843  1.00 50.60           C  
ATOM   1013  N   GLY L  16      24.547 -11.852 -14.381  1.00 42.09           N  
ATOM   1014  CA  GLY L  16      25.970 -11.838 -14.051  1.00 47.49           C  
ATOM   1015  C   GLY L  16      26.686 -10.519 -14.293  1.00 46.07           C  
ATOM   1016  O   GLY L  16      27.907 -10.437 -14.142  1.00 50.92           O  
ATOM   1017  N   GLU L  17      25.944  -9.482 -14.668  1.00 40.97           N  
ATOM   1018  CA  GLU L  17      26.551  -8.171 -14.872  1.00 38.99           C  
ATOM   1019  C   GLU L  17      26.276  -7.246 -13.701  1.00 40.88           C  
ATOM   1020  O   GLU L  17      25.490  -7.577 -12.803  1.00 38.12           O  
ATOM   1021  CB  GLU L  17      26.107  -7.546 -16.199  1.00 37.78           C  
ATOM   1022  CG  GLU L  17      26.664  -8.232 -17.437  1.00 37.78           C  
ATOM   1023  CD  GLU L  17      26.263  -7.550 -18.736  1.00 37.78           C  
ATOM   1024  OE1 GLU L  17      25.483  -6.572 -18.688  1.00 37.78           O  
ATOM   1025  OE2 GLU L  17      26.732  -7.994 -19.807  1.00 37.78           O  
ATOM   1026  N   ARG L  18      26.934  -6.090 -13.724  1.00 39.69           N  
ATOM   1027  CA  ARG L  18      26.888  -5.118 -12.637  1.00 40.03           C  
ATOM   1028  C   ARG L  18      25.646  -4.225 -12.749  1.00 38.70           C  
ATOM   1029  O   ARG L  18      25.396  -3.633 -13.799  1.00 34.97           O  
ATOM   1030  CB  ARG L  18      28.153  -4.269 -12.712  1.00 41.57           C  
ATOM   1031  CG  ARG L  18      28.248  -3.190 -11.647  1.00 41.57           C  
ATOM   1032  CD  ARG L  18      29.487  -2.328 -11.840  1.00 41.57           C  
ATOM   1033  NE  ARG L  18      29.680  -1.396 -10.732  1.00 41.57           N  
ATOM   1034  CZ  ARG L  18      30.333  -1.683  -9.609  1.00 41.57           C  
ATOM   1035  NH2 ARG L  18      30.446  -0.765  -8.657  1.00 41.57           N  
ATOM   1036  NH1 ARG L  18      30.877  -2.883  -9.431  1.00 41.57           N  
ATOM   1037  N   ALA L  19      24.871  -4.128 -11.673  1.00 36.06           N  
ATOM   1038  CA  ALA L  19      23.724  -3.223 -11.648  1.00 34.50           C  
ATOM   1039  C   ALA L  19      23.919  -2.145 -10.587  1.00 39.01           C  
ATOM   1040  O   ALA L  19      24.173  -2.459  -9.419  1.00 40.96           O  
ATOM   1041  CB  ALA L  19      22.431  -3.995 -11.391  1.00 35.09           C  
ATOM   1042  N   THR L  20      23.799  -0.886 -11.003  1.00 37.06           N  
ATOM   1043  CA  THR L  20      24.025   0.261 -10.124  1.00 36.66           C  
ATOM   1044  C   THR L  20      22.792   1.163 -10.027  1.00 35.81           C  
ATOM   1045  O   THR L  20      22.292   1.643 -11.038  1.00 35.59           O  
ATOM   1046  CB  THR L  20      25.261   1.074 -10.602  1.00 45.80           C  
ATOM   1047  OG1 THR L  20      26.428   0.248 -10.524  1.00 45.80           O  
ATOM   1048  CG2 THR L  20      25.471   2.317  -9.743  1.00 45.80           C  
ATOM   1049  N   ILE L  21      22.316   1.383  -8.801  1.00 32.66           N  
ATOM   1050  CA  ILE L  21      21.170   2.256  -8.539  1.00 35.88           C  
ATOM   1051  C   ILE L  21      21.649   3.437  -7.698  1.00 36.30           C  
ATOM   1052  O   ILE L  21      22.431   3.262  -6.759  1.00 36.11           O  
ATOM   1053  CB  ILE L  21      20.035   1.517  -7.752  1.00 35.64           C  
ATOM   1054  CG1 ILE L  21      19.516   0.318  -8.554  1.00 35.64           C  
ATOM   1055  CD1 ILE L  21      18.603  -0.607  -7.765  1.00 35.64           C  
ATOM   1056  CG2 ILE L  21      18.893   2.478  -7.413  1.00 35.64           C  
ATOM   1057  N   ASN L  22      21.168   4.622  -8.049  1.00 29.72           N  
ATOM   1058  CA  ASN L  22      21.492   5.852  -7.357  1.00 32.20           C  
ATOM   1059  C   ASN L  22      20.340   6.359  -6.497  1.00 34.94           C  
ATOM   1060  O   ASN L  22      19.161   6.190  -6.838  1.00 27.74           O  
ATOM   1061  CB  ASN L  22      21.857   6.931  -8.373  1.00 37.59           C  
ATOM   1062  CG  ASN L  22      23.104   6.596  -9.168  1.00 37.59           C  
ATOM   1063  OD1 ASN L  22      24.178   6.382  -8.602  1.00 37.59           O  
ATOM   1064  ND2 ASN L  22      22.973   6.549 -10.487  1.00 37.59           N  
ATOM   1065  N   CYS L  23      20.699   6.982  -5.382  1.00 29.65           N  
ATOM   1066  CA  CYS L  23      19.734   7.615  -4.501  1.00 29.41           C  
ATOM   1067  C   CYS L  23      20.353   8.932  -4.062  1.00 34.56           C  
ATOM   1068  O   CYS L  23      21.515   8.976  -3.658  1.00 36.38           O  
ATOM   1069  CB  CYS L  23      19.437   6.721  -3.292  1.00 30.79           C  
ATOM   1070  SG  CYS L  23      18.286   7.416  -2.082  1.00 30.79           S  
ATOM   1071  N   LYS L  24      19.701   9.936  -4.210  1.00  0.00           N  
ATOM   1072  CA  LYS L  24      20.008  11.317  -3.889  1.00  0.00           C  
ATOM   1073  C   LYS L  24      19.190  11.938  -2.820  1.00  0.00           C  
ATOM   1074  CB  LYS L  24      20.170  12.388  -5.033  1.00  0.00           C  
ATOM   1075  CG  LYS L  24      21.312  12.104  -5.998  1.00  0.00           C  
ATOM   1076  CD  LYS L  24      21.480  13.230  -7.012  1.00  0.00           C  
ATOM   1077  CE  LYS L  24      22.632  12.955  -7.970  1.00  0.00           C  
ATOM   1078  NZ  LYS L  24      22.856  14.092  -8.912  1.00  0.00           N  
ATOM   1079  N   SER L  25      19.677  12.595  -1.687  1.00  0.00           N  
ATOM   1080  CA  SER L  25      18.831  13.058  -0.682  1.00  0.00           C  
ATOM   1081  C   SER L  25      19.043  14.529  -1.072  1.00  0.00           C  
ATOM   1082  CB  SER L  25      19.390  12.807   0.702  1.00  0.00           C  
ATOM   1083  OG  SER L  25      20.665  13.406   0.847  1.00  0.00           O  
ATOM   1084  N   SER L  26      17.978  15.263  -0.450  1.00  0.00           N  
ATOM   1085  CA  SER L  26      17.785  16.711  -0.613  1.00  0.00           C  
ATOM   1086  C   SER L  26      18.744  17.373   0.426  1.00  0.00           C  
ATOM   1087  CB  SER L  26      16.366  17.346  -0.404  1.00  0.00           C  
ATOM   1088  OG  SER L  26      15.904  17.123   0.916  1.00  0.00           O  
ATOM   1089  N   GLN L  27      18.876  16.717   1.550  1.00  0.00           N  
ATOM   1090  CA  GLN L  27      19.827  17.306   2.534  1.00  0.00           C  
ATOM   1091  C   GLN L  27      20.745  16.194   2.899  1.00  0.00           C  
ATOM   1092  CB  GLN L  27      18.995  17.849   3.713  1.00  0.00           C  
ATOM   1093  CG  GLN L  27      17.908  18.837   3.310  1.00  0.00           C  
ATOM   1094  CD  GLN L  27      17.045  19.271   4.480  1.00  0.00           C  
ATOM   1095  OE1 GLN L  27      17.395  19.053   5.642  1.00  0.00           O  
ATOM   1096  NE2 GLN L  27      15.909  19.892   4.181  1.00  0.00           N  
ATOM   1097  N   SER L  28      21.825  16.657   3.457  1.00  0.00           N  
ATOM   1098  CA  SER L  28      22.869  15.779   4.044  1.00  0.00           C  
ATOM   1099  C   SER L  28      22.351  14.803   5.156  1.00  0.00           C  
ATOM   1100  CB  SER L  28      24.052  16.558   4.576  1.00  0.00           C  
ATOM   1101  OG  SER L  28      25.013  15.688   5.147  1.00  0.00           O  
ATOM   1102  N   VAL L  29      22.372  13.445   4.955  1.00  0.00           N  
ATOM   1103  CA  VAL L  29      22.013  12.432   6.000  1.00  0.00           C  
ATOM   1104  C   VAL L  29      23.102  12.027   6.953  1.00  0.00           C  
ATOM   1105  CB  VAL L  29      21.287  11.225   5.420  1.00  0.00           C  
ATOM   1106  CG1 VAL L  29      19.946  11.634   4.822  1.00  0.00           C  
ATOM   1107  CG2 VAL L  29      22.151  10.534   4.372  1.00  0.00           C  
ATOM   1108  N   LEU L  30      24.270  12.693   6.590  1.00  0.00           N  
ATOM   1109  CA  LEU L  30      25.454  12.442   7.369  1.00  0.00           C  
ATOM   1110  C   LEU L  30      25.637  13.030   8.777  1.00  0.00           C  
ATOM   1111  CB  LEU L  30      26.716  12.854   6.741  1.00  0.00           C  
ATOM   1112  CG  LEU L  30      27.998  12.651   7.552  1.00  0.00           C  
ATOM   1113  CD1 LEU L  30      28.211  11.175   7.852  1.00  0.00           C  
ATOM   1114  CD2 LEU L  30      29.196  13.224   6.808  1.00  0.00           C  
ATOM   1115  N   TYR L  31      25.479  12.193   9.817  1.00  0.00           N  
ATOM   1116  CA  TYR L  31      25.656  12.619  11.219  1.00  0.00           C  
ATOM   1117  C   TYR L  31      26.840  13.064  11.917  1.00  0.00           C  
ATOM   1118  CB  TYR L  31      25.044  11.839  12.298  1.00  0.00           C  
ATOM   1119  CG  TYR L  31      25.100  12.513  13.648  1.00  0.00           C  
ATOM   1120  CD1 TYR L  31      24.424  13.709  13.878  1.00  0.00           C  
ATOM   1121  CD2 TYR L  31      25.833  11.959  14.693  1.00  0.00           C  
ATOM   1122  CE1 TYR L  31      24.476  14.336  15.117  1.00  0.00           C  
ATOM   1123  CE2 TYR L  31      25.892  12.577  15.936  1.00  0.00           C  
ATOM   1124  CZ  TYR L  31      25.183  13.747  16.150  1.00  0.00           C  
ATOM   1125  OH  TYR L  31      25.182  14.327  17.398  1.00  0.00           O  
ATOM   1126  N   SER L  32      27.317  14.184  11.891  1.00  0.00           N  
ATOM   1127  CA  SER L  32      28.669  14.510  12.312  1.00  0.00           C  
ATOM   1128  C   SER L  32      28.892  13.720  13.566  1.00  0.00           C  
ATOM   1129  CB  SER L  32      28.992  15.933  12.459  1.00  0.00           C  
ATOM   1130  OG  SER L  32      28.169  16.538  13.440  1.00  0.00           O  
ATOM   1131  N   SER L  33      28.186  13.607  14.889  1.00  0.00           N  
ATOM   1132  CA  SER L  33      28.850  13.114  16.041  1.00  0.00           C  
ATOM   1133  C   SER L  33      29.243  11.701  15.697  1.00  0.00           C  
ATOM   1134  CB  SER L  33      27.759  13.149  16.932  1.00  0.00           C  
ATOM   1135  OG  SER L  33      28.144  12.696  18.218  1.00  0.00           O  
ATOM   1136  N   ASN L  34      28.583  10.927  14.949  1.00  0.00           N  
ATOM   1137  CA  ASN L  34      29.167   9.597  15.023  1.00  0.00           C  
ATOM   1138  C   ASN L  34      29.522   9.294  13.587  1.00  0.00           C  
ATOM   1139  CB  ASN L  34      28.039   8.563  15.321  1.00  0.00           C  
ATOM   1140  CG  ASN L  34      27.058   8.412  14.175  1.00  0.00           C  
ATOM   1141  OD1 ASN L  34      27.288   8.916  13.073  1.00  0.00           O  
ATOM   1142  ND2 ASN L  34      25.956   7.718  14.424  1.00  0.00           N  
ATOM   1143  N   ASN L  35      29.575  10.017  12.614  1.00  0.00           N  
ATOM   1144  CA  ASN L  35      30.092   9.607  11.357  1.00  0.00           C  
ATOM   1145  C   ASN L  35      29.038   8.870  10.536  1.00  0.00           C  
ATOM   1146  CB  ASN L  35      31.545   9.357  11.828  1.00  0.00           C  
ATOM   1147  CG  ASN L  35      32.233  10.617  12.315  1.00  0.00           C  
ATOM   1148  OD1 ASN L  35      32.351  11.600  11.580  1.00  0.00           O  
ATOM   1149  ND2 ASN L  35      32.693  10.600  13.559  1.00  0.00           N  
ATOM   1150  N   LYS L  36      27.911   8.501  11.089  1.00  0.00           N  
ATOM   1151  CA  LYS L  36      27.097   7.730  10.236  1.00  0.00           C  
ATOM   1152  C   LYS L  36      26.099   8.391   9.365  1.00  0.00           C  
ATOM   1153  CB  LYS L  36      26.556   6.673  11.279  1.00  0.00           C  
ATOM   1154  CG  LYS L  36      27.634   5.788  11.888  1.00  0.00           C  
ATOM   1155  CD  LYS L  36      27.043   4.781  12.868  1.00  0.00           C  
ATOM   1156  CE  LYS L  36      28.129   3.985  13.580  1.00  0.00           C  
ATOM   1157  NZ  LYS L  36      27.556   2.990  14.534  1.00  0.00           N  
ATOM   1158  N   ASN L  37      25.999   7.767   8.120  1.00  0.00           N  
ATOM   1159  CA  ASN L  37      24.986   8.040   7.124  1.00  0.00           C  
ATOM   1160  C   ASN L  37      23.660   7.246   7.464  1.00  0.00           C  
ATOM   1161  CB  ASN L  37      25.695   8.296   5.741  1.00  0.00           C  
ATOM   1162  CG  ASN L  37      26.501   9.580   5.720  1.00  0.00           C  
ATOM   1163  OD1 ASN L  37      25.946  10.678   5.777  1.00  0.00           O  
ATOM   1164  ND2 ASN L  37      27.819   9.452   5.636  1.00  0.00           N  
ATOM   1165  N   TYR L  38      22.629   7.870   7.936  1.00  0.00           N  
ATOM   1166  CA  TYR L  38      21.397   7.194   8.163  1.00  0.00           C  
ATOM   1167  C   TYR L  38      20.653   6.815   6.831  1.00  0.00           C  
ATOM   1168  CB  TYR L  38      20.882   8.076   9.257  1.00  0.00           C  
ATOM   1169  CG  TYR L  38      21.706   8.026  10.522  1.00  0.00           C  
ATOM   1170  CD1 TYR L  38      21.651   6.921  11.367  1.00  0.00           C  
ATOM   1171  CD2 TYR L  38      22.534   9.088  10.876  1.00  0.00           C  
ATOM   1172  CE1 TYR L  38      22.403   6.873  12.535  1.00  0.00           C  
ATOM   1173  CE2 TYR L  38      23.290   9.050  12.041  1.00  0.00           C  
ATOM   1174  CZ  TYR L  38      23.245   7.925  12.847  1.00  0.00           C  
ATOM   1175  OH  TYR L  38      24.044   7.852  13.966  1.00  0.00           O  
ATOM   1176  N   LEU L  39      21.231   5.949   5.993  1.00  0.00           N  
ATOM   1177  CA  LEU L  39      20.599   5.575   4.698  1.00  0.00           C  
ATOM   1178  C   LEU L  39      20.429   4.070   4.667  1.00  0.00           C  
ATOM   1179  CB  LEU L  39      21.389   6.455   3.724  1.00  0.00           C  
ATOM   1180  CG  LEU L  39      20.879   6.533   2.283  1.00  0.00           C  
ATOM   1181  CD1 LEU L  39      21.261   5.278   1.513  1.00  0.00           C  
ATOM   1182  CD2 LEU L  39      19.370   6.735   2.262  1.00  0.00           C  
ATOM   1183  N   ALA L  40      19.299   3.565   4.254  1.00  0.00           N  
ATOM   1184  CA  ALA L  40      19.030   2.115   4.153  1.00  0.00           C  
ATOM   1185  C   ALA L  40      18.393   1.895   2.735  1.00  0.00           C  
ATOM   1186  CB  ALA L  40      18.084   1.760   5.288  1.00  0.00           C  
ATOM   1187  N   TRP L  41      18.848   0.623   2.459  1.00 25.29           N  
ATOM   1188  CA  TRP L  41      18.324   0.134   1.179  1.00 24.20           C  
ATOM   1189  C   TRP L  41      17.438  -1.090   1.374  1.00 23.77           C  
ATOM   1190  O   TRP L  41      17.753  -1.976   2.182  1.00 23.72           O  
ATOM   1191  CB  TRP L  41      19.456  -0.241   0.207  1.00 19.84           C  
ATOM   1192  CG  TRP L  41      20.227   0.930  -0.321  1.00 19.84           C  
ATOM   1193  CD1 TRP L  41      21.378   1.457   0.196  1.00 19.84           C  
ATOM   1194  CD2 TRP L  41      19.908   1.713  -1.477  1.00 19.84           C  
ATOM   1195  NE1 TRP L  41      21.793   2.521  -0.568  1.00 19.84           N  
ATOM   1196  CE2 TRP L  41      20.912   2.699  -1.601  1.00 19.84           C  
ATOM   1197  CZ2 TRP L  41      20.911   3.641  -2.633  1.00 19.84           C  
ATOM   1198  CE3 TRP L  41      18.874   1.675  -2.422  1.00 19.84           C  
ATOM   1199  CZ3 TRP L  41      18.867   2.623  -3.440  1.00 19.84           C  
ATOM   1200  CH2 TRP L  41      19.861   3.610  -3.518  1.00 19.84           C  
ATOM   1201  N   TYR L  42      16.328  -1.131   0.626  1.00 22.96           N  
ATOM   1202  CA  TYR L  42      15.369  -2.232   0.669  1.00 22.48           C  
ATOM   1203  C   TYR L  42      15.112  -2.828  -0.720  1.00 24.05           C  
ATOM   1204  O   TYR L  42      15.236  -2.148  -1.728  1.00 25.73           O  
ATOM   1205  CB  TYR L  42      14.028  -1.761   1.267  1.00 24.71           C  
ATOM   1206  CG  TYR L  42      14.137  -1.244   2.682  1.00 24.71           C  
ATOM   1207  CD1 TYR L  42      14.481   0.082   2.934  1.00 24.71           C  
ATOM   1208  CD2 TYR L  42      13.901  -2.082   3.768  1.00 24.71           C  
ATOM   1209  CE1 TYR L  42      14.587   0.561   4.234  1.00 24.71           C  
ATOM   1210  CE2 TYR L  42      14.004  -1.613   5.072  1.00 24.71           C  
ATOM   1211  CZ  TYR L  42      14.314  -0.283   5.296  1.00 24.71           C  
ATOM   1212  OH  TYR L  42      14.350   0.204   6.582  1.00 24.71           O  
ATOM   1213  N   GLN L  43      14.753  -4.105  -0.744  1.00 21.76           N  
ATOM   1214  CA  GLN L  43      14.340  -4.816  -1.957  1.00 21.13           C  
ATOM   1215  C   GLN L  43      12.876  -5.205  -1.781  1.00 24.74           C  
ATOM   1216  O   GLN L  43      12.528  -5.792  -0.766  1.00 24.78           O  
ATOM   1217  CB  GLN L  43      15.168  -6.090  -2.084  1.00 20.00           C  
ATOM   1218  CG  GLN L  43      14.814  -6.949  -3.291  1.00 20.00           C  
ATOM   1219  CD  GLN L  43      15.451  -8.326  -3.240  1.00 20.00           C  
ATOM   1220  OE1 GLN L  43      15.130  -9.142  -2.372  1.00 20.00           O  
ATOM   1221  NE2 GLN L  43      16.360  -8.594  -4.171  1.00 20.00           N  
ATOM   1222  N   GLN L  44      12.020  -4.885  -2.749  1.00 24.58           N  
ATOM   1223  CA  GLN L  44      10.629  -5.351  -2.690  1.00 25.46           C  
ATOM   1224  C   GLN L  44      10.239  -6.123  -3.933  1.00 25.21           C  
ATOM   1225  O   GLN L  44      10.195  -5.570  -5.042  1.00 26.51           O  
ATOM   1226  CB  GLN L  44       9.639  -4.204  -2.463  1.00 21.56           C  
ATOM   1227  CG  GLN L  44       8.189  -4.647  -2.321  1.00 21.56           C  
ATOM   1228  CD  GLN L  44       7.249  -3.496  -2.016  1.00 21.56           C  
ATOM   1229  OE1 GLN L  44       7.382  -2.403  -2.573  1.00 21.56           O  
ATOM   1230  NE2 GLN L  44       6.291  -3.731  -1.126  1.00 21.56           N  
ATOM   1231  N   LYS L  45       9.956  -7.406  -3.741  1.00 29.98           N  
ATOM   1232  CA  LYS L  45       9.464  -8.254  -4.814  1.00 27.30           C  
ATOM   1233  C   LYS L  45       7.949  -8.161  -4.843  1.00 33.79           C  
ATOM   1234  O   LYS L  45       7.319  -7.958  -3.786  1.00 27.62           O  
ATOM   1235  CB  LYS L  45       9.929  -9.688  -4.613  1.00 31.99           C  
ATOM   1236  CG  LYS L  45      11.438  -9.872  -4.688  1.00 31.99           C  
ATOM   1237  CD  LYS L  45      11.831 -11.335  -4.522  1.00 31.99           C  
ATOM   1238  CE  LYS L  45      13.343 -11.518  -4.558  1.00 31.99           C  
ATOM   1239  NZ  LYS L  45      13.734 -12.954  -4.434  1.00 31.99           N  
ATOM   1240  N   PRO L  46       7.348  -8.307  -6.043  1.00 36.22           N  
ATOM   1241  CA  PRO L  46       5.897  -8.209  -6.141  1.00 34.94           C  
ATOM   1242  C   PRO L  46       5.209  -9.171  -5.184  1.00 36.04           C  
ATOM   1243  O   PRO L  46       5.614 -10.340  -5.062  1.00 31.66           O  
ATOM   1244  CB  PRO L  46       5.615  -8.585  -7.598  1.00 34.29           C  
ATOM   1245  CG  PRO L  46       6.865  -8.200  -8.325  1.00 34.29           C  
ATOM   1246  CD  PRO L  46       7.969  -8.709  -7.312  1.00 36.22           C  
ATOM   1247  N   GLY L  47       4.176  -8.665  -4.518  1.00 30.12           N  
ATOM   1248  CA  GLY L  47       3.408  -9.441  -3.550  1.00 34.24           C  
ATOM   1249  C   GLY L  47       4.096  -9.704  -2.218  1.00 32.13           C  
ATOM   1250  O   GLY L  47       3.558 -10.425  -1.387  1.00 32.56           O  
ATOM   1251  N   GLN L  48       5.278  -9.126  -2.004  1.00 28.70           N  
ATOM   1252  CA  GLN L  48       6.040  -9.356  -0.772  1.00 27.73           C  
ATOM   1253  C   GLN L  48       6.315  -8.039  -0.053  1.00 28.49           C  
ATOM   1254  O   GLN L  48       6.340  -6.979  -0.689  1.00 23.63           O  
ATOM   1255  CB  GLN L  48       7.368 -10.064  -1.076  1.00 26.32           C  
ATOM   1256  CG  GLN L  48       7.213 -11.455  -1.675  1.00 26.32           C  
ATOM   1257  CD  GLN L  48       8.540 -12.169  -1.858  1.00 26.32           C  
ATOM   1258  OE1 GLN L  48       9.585 -11.687  -1.414  1.00 26.32           O  
ATOM   1259  NE2 GLN L  48       8.508 -13.324  -2.513  1.00 26.32           N  
ATOM   1260  N   PRO L  49       6.523  -8.089   1.279  1.00 30.26           N  
ATOM   1261  CA  PRO L  49       6.962  -6.864   1.955  1.00 25.93           C  
ATOM   1262  C   PRO L  49       8.377  -6.522   1.548  1.00 27.25           C  
ATOM   1263  O   PRO L  49       9.090  -7.415   1.070  1.00 24.19           O  
ATOM   1264  CB  PRO L  49       6.925  -7.248   3.437  1.00 24.08           C  
ATOM   1265  CG  PRO L  49       7.135  -8.730   3.438  1.00 24.08           C  
ATOM   1266  CD  PRO L  49       6.228  -9.167   2.224  1.00 30.26           C  
ATOM   1267  N   PRO L  50       8.799  -5.246   1.730  1.00 29.05           N  
ATOM   1268  CA  PRO L  50      10.228  -4.949   1.592  1.00 25.03           C  
ATOM   1269  C   PRO L  50      11.123  -5.786   2.520  1.00 26.37           C  
ATOM   1270  O   PRO L  50      10.666  -6.300   3.546  1.00 24.09           O  
ATOM   1271  CB  PRO L  50      10.315  -3.461   1.962  1.00 23.83           C  
ATOM   1272  CG  PRO L  50       8.944  -2.932   1.681  1.00 23.83           C  
ATOM   1273  CD  PRO L  50       8.027  -4.076   2.147  1.00 29.05           C  
ATOM   1274  N   LYS L  51      12.391  -5.907   2.134  1.00 22.82           N  
ATOM   1275  CA  LYS L  51      13.410  -6.601   2.909  1.00 25.24           C  
ATOM   1276  C   LYS L  51      14.610  -5.681   3.037  1.00 27.32           C  
ATOM   1277  O   LYS L  51      15.062  -5.105   2.042  1.00 21.84           O  
ATOM   1278  CB  LYS L  51      13.836  -7.885   2.201  1.00 27.45           C  
ATOM   1279  CG  LYS L  51      14.986  -8.619   2.876  1.00 27.45           C  
ATOM   1280  CD  LYS L  51      15.439  -9.822   2.057  1.00 27.45           C  
ATOM   1281  CE  LYS L  51      16.623 -10.529   2.704  1.00 27.45           C  
ATOM   1282  NZ  LYS L  51      17.122 -11.660   1.866  1.00 27.45           N  
ATOM   1283  N   LEU L  52      15.128  -5.542   4.255  1.00 25.15           N  
ATOM   1284  CA  LEU L  52      16.315  -4.705   4.472  1.00 24.61           C  
ATOM   1285  C   LEU L  52      17.570  -5.366   3.867  1.00 26.45           C  
ATOM   1286  O   LEU L  52      17.846  -6.550   4.104  1.00 23.23           O  
ATOM   1287  CB  LEU L  52      16.521  -4.420   5.965  1.00 23.48           C  
ATOM   1288  CG  LEU L  52      17.733  -3.569   6.352  1.00 23.48           C  
ATOM   1289  CD1 LEU L  52      17.579  -2.151   5.823  1.00 23.48           C  
ATOM   1290  CD2 LEU L  52      17.916  -3.558   7.863  1.00 23.48           C  
ATOM   1291  N   LEU L  53      18.309  -4.578   3.093  1.00 20.46           N  
ATOM   1292  CA  LEU L  53      19.556  -5.019   2.452  1.00 25.08           C  
ATOM   1293  C   LEU L  53      20.796  -4.431   3.118  1.00 24.44           C  
ATOM   1294  O   LEU L  53      21.730  -5.163   3.466  1.00 25.02           O  
ATOM   1295  CB  LEU L  53      19.557  -4.607   0.974  1.00 23.05           C  
ATOM   1296  CG  LEU L  53      18.484  -5.228   0.076  1.00 23.05           C  
ATOM   1297  CD1 LEU L  53      18.563  -4.647  -1.328  1.00 23.05           C  
ATOM   1298  CD2 LEU L  53      18.633  -6.742   0.037  1.00 23.05           C  
ATOM   1299  N   ILE L  54      20.780  -3.103   3.285  1.00 29.58           N  
ATOM   1300  CA  ILE L  54      21.935  -2.304   3.720  1.00 27.02           C  
ATOM   1301  C   ILE L  54      21.475  -1.249   4.745  1.00 25.99           C  
ATOM   1302  O   ILE L  54      20.386  -0.707   4.618  1.00 25.80           O  
ATOM   1303  CB  ILE L  54      22.574  -1.554   2.503  1.00 24.16           C  
ATOM   1304  CG1 ILE L  54      23.043  -2.554   1.439  1.00 24.16           C  
ATOM   1305  CD1 ILE L  54      24.258  -3.371   1.849  1.00 24.16           C  
ATOM   1306  CG2 ILE L  54      23.733  -0.665   2.959  1.00 24.16           C  
ATOM   1307  N   TYR L  55      22.292  -0.955   5.754  1.00 25.37           N  
ATOM   1308  CA  TYR L  55      21.980   0.148   6.681  1.00 21.26           C  
ATOM   1309  C   TYR L  55      23.272   0.906   6.953  1.00 26.81           C  
ATOM   1310  O   TYR L  55      24.344   0.425   6.609  1.00 22.20           O  
ATOM   1311  CB  TYR L  55      21.307  -0.359   7.969  1.00 20.46           C  
ATOM   1312  CG  TYR L  55      22.186  -1.257   8.806  1.00 20.46           C  
ATOM   1313  CD1 TYR L  55      22.297  -2.616   8.521  1.00 20.46           C  
ATOM   1314  CD2 TYR L  55      22.902  -0.749   9.887  1.00 20.46           C  
ATOM   1315  CE1 TYR L  55      23.101  -3.447   9.292  1.00 20.46           C  
ATOM   1316  CE2 TYR L  55      23.709  -1.572  10.664  1.00 20.46           C  
ATOM   1317  CZ  TYR L  55      23.830  -2.912  10.339  1.00 20.46           C  
ATOM   1318  OH  TYR L  55      24.680  -3.717  11.062  1.00 20.46           O  
ATOM   1319  N   TRP L  56      23.063   2.096   7.405  1.00  0.00           N  
ATOM   1320  CA  TRP L  56      24.168   3.046   7.700  1.00  0.00           C  
ATOM   1321  C   TRP L  56      24.996   3.103   6.460  1.00  0.00           C  
ATOM   1322  CB  TRP L  56      25.065   2.737   8.899  1.00  0.00           C  
ATOM   1323  CG  TRP L  56      24.391   2.889  10.228  1.00  0.00           C  
ATOM   1324  CD1 TRP L  56      23.272   3.626  10.502  1.00  0.00           C  
ATOM   1325  CD2 TRP L  56      24.787   2.281  11.463  1.00  0.00           C  
ATOM   1326  NE1 TRP L  56      22.949   3.514  11.833  1.00  0.00           N  
ATOM   1327  CE2 TRP L  56      23.859   2.695  12.445  1.00  0.00           C  
ATOM   1328  CZ2 TRP L  56      23.946   2.281  13.777  1.00  0.00           C  
ATOM   1329  CE3 TRP L  56      25.832   1.426  11.834  1.00  0.00           C  
ATOM   1330  CZ3 TRP L  56      25.926   1.026  13.163  1.00  0.00           C  
ATOM   1331  CH2 TRP L  56      25.007   1.480  14.123  1.00  0.00           C  
ATOM   1332  N   ALA L  57      24.328   3.291   5.323  1.00  0.00           N  
ATOM   1333  CA  ALA L  57      24.899   3.490   3.997  1.00  0.00           C  
ATOM   1334  C   ALA L  57      25.712   2.220   3.460  1.00  0.00           C  
ATOM   1335  CB  ALA L  57      25.753   4.772   4.024  1.00  0.00           C  
ATOM   1336  N   SER L  65      26.401   1.501   4.408  1.00  0.00           N  
ATOM   1337  CA  SER L  65      27.360   0.468   3.857  1.00  0.00           C  
ATOM   1338  C   SER L  65      27.310  -0.913   4.547  1.00  0.00           C  
ATOM   1339  CB  SER L  65      28.785   0.997   3.790  1.00  0.00           C  
ATOM   1340  OG  SER L  65      29.246   1.368   5.077  1.00  0.00           O  
ATOM   1341  N   THR L  66      26.486  -0.956   5.670  1.00  0.00           N  
ATOM   1342  CA  THR L  66      26.543  -2.151   6.472  1.00  0.00           C  
ATOM   1343  C   THR L  66      25.411  -3.137   6.044  1.00  0.00           C  
ATOM   1344  CB  THR L  66      26.419  -1.960   8.047  1.00  0.00           C  
ATOM   1345  OG1 THR L  66      27.413  -1.029   8.489  1.00  0.00           O  
ATOM   1346  CG2 THR L  66      26.613  -3.282   8.781  1.00  0.00           C  
ATOM   1347  N   ARG L  67      25.855  -4.309   5.621  1.00  0.00           N  
ATOM   1348  CA  ARG L  67      24.989  -5.367   5.068  1.00  0.00           C  
ATOM   1349  C   ARG L  67      24.289  -6.007   6.253  1.00  0.00           C  
ATOM   1350  CB  ARG L  67      25.763  -6.453   4.310  1.00  0.00           C  
ATOM   1351  CG  ARG L  67      26.114  -6.089   2.878  1.00  0.00           C  
ATOM   1352  CD  ARG L  67      26.714  -7.273   2.135  1.00  0.00           C  
ATOM   1353  NE  ARG L  67      27.958  -7.729   2.750  1.00  0.00           N  
ATOM   1354  CZ  ARG L  67      29.145  -7.155   2.570  1.00  0.00           C  
ATOM   1355  NH2 ARG L  67      30.217  -7.654   3.172  1.00  0.00           N  
ATOM   1356  NH1 ARG L  67      29.266  -6.084   1.793  1.00  0.00           N  
ATOM   1357  N   GLU L  68      22.991  -6.146   6.094  1.00  0.00           N  
ATOM   1358  CA  GLU L  68      22.146  -6.938   6.991  1.00  0.00           C  
ATOM   1359  C   GLU L  68      22.468  -8.442   6.974  1.00  0.00           C  
ATOM   1360  CB  GLU L  68      20.697  -6.591   6.659  1.00  0.00           C  
ATOM   1361  CG  GLU L  68      19.663  -7.402   7.424  1.00  0.00           C  
ATOM   1362  CD  GLU L  68      19.629  -7.085   8.911  1.00  0.00           C  
ATOM   1363  OE1 GLU L  68      20.398  -6.205   9.358  1.00  0.00           O  
ATOM   1364  OE2 GLU L  68      18.830  -7.721   9.634  1.00  0.00           O  
ATOM   1365  N   SER L  69      22.537  -9.027   8.134  1.00  0.00           N  
ATOM   1366  CA  SER L  69      22.589 -10.472   8.226  1.00  0.00           C  
ATOM   1367  C   SER L  69      21.916 -11.220   7.061  1.00  0.00           C  
ATOM   1368  CB  SER L  69      22.516 -10.992   9.674  1.00  0.00           C  
ATOM   1369  OG  SER L  69      22.602 -12.405   9.707  1.00  0.00           O  
ATOM   1370  N   GLY L  70      22.474 -12.135   6.536  1.00 26.15           N  
ATOM   1371  CA  GLY L  70      21.712 -12.987   5.621  1.00 29.98           C  
ATOM   1372  C   GLY L  70      21.547 -12.488   4.191  1.00 35.23           C  
ATOM   1373  O   GLY L  70      20.987 -13.199   3.349  1.00 31.28           O  
ATOM   1374  N   VAL L  71      22.027 -11.275   3.910  1.00 30.38           N  
ATOM   1375  CA  VAL L  71      21.959 -10.694   2.559  1.00 31.58           C  
ATOM   1376  C   VAL L  71      23.204 -11.145   1.774  1.00 31.24           C  
ATOM   1377  O   VAL L  71      24.322 -11.057   2.283  1.00 30.86           O  
ATOM   1378  CB  VAL L  71      21.789  -9.136   2.615  1.00 27.58           C  
ATOM   1379  CG1 VAL L  71      21.827  -8.535   1.215  1.00 27.58           C  
ATOM   1380  CG2 VAL L  71      20.490  -8.765   3.320  1.00 27.58           C  
ATOM   1381  N   PRO L  72      23.012 -11.629   0.531  1.00 33.37           N  
ATOM   1382  CA  PRO L  72      24.148 -12.134  -0.252  1.00 35.35           C  
ATOM   1383  C   PRO L  72      25.267 -11.111  -0.509  1.00 35.26           C  
ATOM   1384  O   PRO L  72      25.006  -9.898  -0.615  1.00 32.07           O  
ATOM   1385  CB  PRO L  72      23.495 -12.604  -1.562  1.00 36.86           C  
ATOM   1386  CG  PRO L  72      22.076 -12.891  -1.183  1.00 36.86           C  
ATOM   1387  CD  PRO L  72      21.746 -11.756  -0.194  1.00 33.37           C  
ATOM   1388  N   ASP L  74      26.499 -11.626  -0.606  1.00 38.49           N  
ATOM   1389  CA  ASP L  74      27.723 -10.848  -0.870  1.00 41.34           C  
ATOM   1390  C   ASP L  74      27.594  -9.847  -2.015  1.00 39.61           C  
ATOM   1391  O   ASP L  74      28.263  -8.814  -2.016  1.00 36.49           O  
ATOM   1392  CB  ASP L  74      28.889 -11.795  -1.256  1.00 47.85           C  
ATOM   1393  CG  ASP L  74      28.645 -12.541  -2.557  1.00 47.85           C  
ATOM   1394  OD1 ASP L  74      27.576 -12.347  -3.176  1.00 47.85           O  
ATOM   1395  OD2 ASP L  74      29.526 -13.329  -2.963  1.00 47.85           O  
ATOM   1396  N   ARG L  75      26.736 -10.157  -2.989  1.00 36.01           N  
ATOM   1397  CA  ARG L  75      26.697  -9.396  -4.241  1.00 31.51           C  
ATOM   1398  C   ARG L  75      26.045  -8.032  -4.078  1.00 33.20           C  
ATOM   1399  O   ARG L  75      26.185  -7.169  -4.953  1.00 32.93           O  
ATOM   1400  CB  ARG L  75      26.062 -10.207  -5.386  1.00 32.32           C  
ATOM   1401  CG  ARG L  75      24.599 -10.555  -5.172  1.00 32.32           C  
ATOM   1402  CD  ARG L  75      24.023 -11.294  -6.370  1.00 32.32           C  
ATOM   1403  NE  ARG L  75      22.624 -11.659  -6.164  1.00 32.32           N  
ATOM   1404  CZ  ARG L  75      22.213 -12.727  -5.486  1.00 32.32           C  
ATOM   1405  NH2 ARG L  75      20.914 -12.972  -5.364  1.00 32.32           N  
ATOM   1406  NH1 ARG L  75      23.092 -13.552  -4.927  1.00 32.32           N  
ATOM   1407  N   PHE L  76      25.342  -7.855  -2.960  1.00 30.57           N  
ATOM   1408  CA  PHE L  76      24.730  -6.583  -2.595  1.00 25.74           C  
ATOM   1409  C   PHE L  76      25.666  -5.738  -1.736  1.00 27.57           C  
ATOM   1410  O   PHE L  76      26.227  -6.215  -0.747  1.00 32.30           O  
ATOM   1411  CB  PHE L  76      23.411  -6.805  -1.836  1.00 25.43           C  
ATOM   1412  CG  PHE L  76      22.306  -7.383  -2.677  1.00 25.43           C  
ATOM   1413  CD1 PHE L  76      21.504  -6.559  -3.457  1.00 25.43           C  
ATOM   1414  CD2 PHE L  76      22.074  -8.753  -2.693  1.00 25.43           C  
ATOM   1415  CE1 PHE L  76      20.484  -7.092  -4.239  1.00 25.43           C  
ATOM   1416  CE2 PHE L  76      21.057  -9.294  -3.472  1.00 25.43           C  
ATOM   1417  CZ  PHE L  76      20.251  -8.460  -4.232  1.00 25.43           C  
ATOM   1418  N   SER L  77      25.831  -4.479  -2.121  1.00 25.54           N  
ATOM   1419  CA  SER L  77      26.613  -3.530  -1.341  1.00 31.59           C  
ATOM   1420  C   SER L  77      26.113  -2.111  -1.580  1.00 32.77           C  
ATOM   1421  O   SER L  77      25.579  -1.804  -2.642  1.00 33.62           O  
ATOM   1422  CB  SER L  77      28.107  -3.626  -1.678  1.00 34.85           C  
ATOM   1423  OG  SER L  77      28.347  -3.238  -3.019  1.00 34.85           O  
ATOM   1424  N   GLY L  78      26.294  -1.256  -0.580  1.00 26.60           N  
ATOM   1425  CA  GLY L  78      25.963   0.142  -0.709  1.00 29.20           C  
ATOM   1426  C   GLY L  78      27.185   0.980  -0.403  1.00 31.93           C  
ATOM   1427  O   GLY L  78      28.060   0.568   0.363  1.00 29.43           O  
ATOM   1428  N   GLY L  79      27.240   2.160  -1.004  1.00 30.27           N  
ATOM   1429  CA  GLY L  79      28.290   3.119  -0.721  1.00 37.36           C  
ATOM   1430  C   GLY L  79      27.762   4.524  -0.973  1.00 35.85           C  
ATOM   1431  O   GLY L  79      26.577   4.702  -1.279  1.00 31.64           O  
ATOM   1432  N   GLY L  80      28.658   5.503  -0.841  1.00 34.11           N  
ATOM   1433  CA  GLY L  80      28.323   6.916  -0.958  1.00 31.09           C  
ATOM   1434  C   GLY L  80      28.338   7.579   0.409  1.00 34.04           C  
ATOM   1435  O   GLY L  80      28.563   6.913   1.436  1.00 29.81           O  
ATOM   1436  N   SER L  83      28.097   8.891   0.421  1.00 28.89           N  
ATOM   1437  CA  SER L  83      28.147   9.694   1.645  1.00 31.38           C  
ATOM   1438  C   SER L  83      27.498  11.059   1.415  1.00 33.07           C  
ATOM   1439  O   SER L  83      27.503  11.571   0.297  1.00 30.78           O  
ATOM   1440  CB  SER L  83      29.603   9.889   2.098  1.00 31.52           C  
ATOM   1441  OG  SER L  83      30.349  10.579   1.112  1.00 31.52           O  
ATOM   1442  N   GLY L  84      26.944  11.640   2.474  1.00 30.48           N  
ATOM   1443  CA  GLY L  84      26.404  12.994   2.404  1.00 36.16           C  
ATOM   1444  C   GLY L  84      25.038  13.015   1.758  1.00 33.32           C  
ATOM   1445  O   GLY L  84      24.044  12.749   2.429  1.00 31.14           O  
ATOM   1446  N   THR L  85      25.002  13.330   0.457  1.00 35.41           N  
ATOM   1447  CA  THR L  85      23.757  13.337  -0.337  1.00 33.92           C  
ATOM   1448  C   THR L  85      23.729  12.328  -1.505  1.00 37.28           C  
ATOM   1449  O   THR L  85      22.682  12.138  -2.118  1.00 39.58           O  
ATOM   1450  CB  THR L  85      23.453  14.728  -0.961  1.00 32.06           C  
ATOM   1451  OG1 THR L  85      24.536  15.108  -1.817  1.00 32.06           O  
ATOM   1452  CG2 THR L  85      23.273  15.790   0.118  1.00 32.06           C  
ATOM   1453  N   ASP L  86      24.861  11.691  -1.811  1.00 30.64           N  
ATOM   1454  CA  ASP L  86      24.974  10.812  -2.987  1.00 31.11           C  
ATOM   1455  C   ASP L  86      25.258   9.385  -2.567  1.00 34.05           C  
ATOM   1456  O   ASP L  86      26.305   9.111  -1.957  1.00 32.12           O  
ATOM   1457  CB  ASP L  86      26.099  11.287  -3.931  1.00 37.93           C  
ATOM   1458  CG  ASP L  86      25.832  12.655  -4.535  1.00 37.93           C  
ATOM   1459  OD1 ASP L  86      24.837  12.807  -5.277  1.00 37.93           O  
ATOM   1460  OD2 ASP L  86      26.623  13.586  -4.268  1.00 37.93           O  
ATOM   1461  N   PHE L  87      24.328   8.484  -2.890  1.00 30.84           N  
ATOM   1462  CA  PHE L  87      24.428   7.083  -2.509  1.00 26.69           C  
ATOM   1463  C   PHE L  87      24.146   6.148  -3.672  1.00 29.00           C  
ATOM   1464  O   PHE L  87      23.413   6.494  -4.604  1.00 29.86           O  
ATOM   1465  CB  PHE L  87      23.488   6.773  -1.321  1.00 25.30           C  
ATOM   1466  CG  PHE L  87      23.740   7.616  -0.101  1.00 25.30           C  
ATOM   1467  CD1 PHE L  87      23.155   8.869   0.028  1.00 25.30           C  
ATOM   1468  CD2 PHE L  87      24.558   7.151   0.921  1.00 25.30           C  
ATOM   1469  CE1 PHE L  87      23.383   9.649   1.157  1.00 25.30           C  
ATOM   1470  CE2 PHE L  87      24.792   7.925   2.053  1.00 25.30           C  
ATOM   1471  CZ  PHE L  87      24.216   9.181   2.163  1.00 25.30           C  
ATOM   1472  N   THR L  88      24.745   4.962  -3.591  1.00 28.10           N  
ATOM   1473  CA  THR L  88      24.637   3.935  -4.615  1.00 31.77           C  
ATOM   1474  C   THR L  88      24.384   2.571  -3.996  1.00 30.52           C  
ATOM   1475  O   THR L  88      25.018   2.215  -2.994  1.00 29.65           O  
ATOM   1476  CB  THR L  88      25.951   3.872  -5.468  1.00 32.15           C  
ATOM   1477  OG1 THR L  88      26.185   5.151  -6.069  1.00 32.15           O  
ATOM   1478  CG2 THR L  88      25.848   2.817  -6.564  1.00 32.15           C  
ATOM   1479  N   LEU L  89      23.457   1.820  -4.595  1.00 28.62           N  
ATOM   1480  CA  LEU L  89      23.341   0.387  -4.340  1.00 33.06           C  
ATOM   1481  C   LEU L  89      23.885  -0.370  -5.540  1.00 30.65           C  
ATOM   1482  O   LEU L  89      23.518  -0.096  -6.685  1.00 30.49           O  
ATOM   1483  CB  LEU L  89      21.895  -0.040  -4.043  1.00 31.25           C  
ATOM   1484  CG  LEU L  89      21.630  -1.538  -3.879  1.00 31.25           C  
ATOM   1485  CD1 LEU L  89      22.276  -2.058  -2.603  1.00 31.25           C  
ATOM   1486  CD2 LEU L  89      20.133  -1.817  -3.871  1.00 31.25           C  
ATOM   1487  N   THR L  90      24.764  -1.328  -5.271  1.00 32.18           N  
ATOM   1488  CA  THR L  90      25.377  -2.115  -6.334  1.00 34.81           C  
ATOM   1489  C   THR L  90      25.105  -3.600  -6.148  1.00 33.73           C  
ATOM   1490  O   THR L  90      25.368  -4.170  -5.085  1.00 35.99           O  
ATOM   1491  CB  THR L  90      26.896  -1.848  -6.423  1.00 36.86           C  
ATOM   1492  OG1 THR L  90      27.115  -0.461  -6.704  1.00 36.86           O  
ATOM   1493  CG2 THR L  90      27.541  -2.688  -7.520  1.00 36.86           C  
ATOM   1494  N   ILE L  91      24.576  -4.213  -7.201  1.00 35.23           N  
ATOM   1495  CA  ILE L  91      24.504  -5.658  -7.308  1.00 34.76           C  
ATOM   1496  C   ILE L  91      25.617  -6.049  -8.287  1.00 38.22           C  
ATOM   1497  O   ILE L  91      25.531  -5.750  -9.483  1.00 35.73           O  
ATOM   1498  CB  ILE L  91      23.127  -6.123  -7.824  1.00 33.82           C  
ATOM   1499  CG1 ILE L  91      22.000  -5.460  -7.023  1.00 33.82           C  
ATOM   1500  CD1 ILE L  91      20.608  -5.734  -7.570  1.00 33.82           C  
ATOM   1501  CG2 ILE L  91      23.010  -7.648  -7.765  1.00 33.82           C  
ATOM   1502  N   SER L  92      26.654  -6.712  -7.776  1.00 34.02           N  
ATOM   1503  CA  SER L  92      27.881  -6.928  -8.542  1.00 34.62           C  
ATOM   1504  C   SER L  92      27.727  -7.967  -9.653  1.00 41.55           C  
ATOM   1505  O   SER L  92      28.462  -7.944 -10.646  1.00 44.20           O  
ATOM   1506  CB  SER L  92      29.034  -7.322  -7.616  1.00 36.66           C  
ATOM   1507  OG  SER L  92      28.760  -8.550  -6.965  1.00 36.66           O  
ATOM   1508  N   SER L  93      26.774  -8.876  -9.486  1.00 38.00           N  
ATOM   1509  CA  SER L  93      26.555  -9.941 -10.450  1.00 38.31           C  
ATOM   1510  C   SER L  93      25.080 -10.274 -10.396  1.00 38.21           C  
ATOM   1511  O   SER L  93      24.662 -11.153  -9.633  1.00 42.68           O  
ATOM   1512  CB  SER L  93      27.407 -11.164 -10.089  1.00 39.56           C  
ATOM   1513  OG  SER L  93      27.245 -12.192 -11.049  1.00 39.56           O  
ATOM   1514  N   LEU L  94      24.287  -9.575 -11.201  1.00 36.88           N  
ATOM   1515  CA  LEU L  94      22.832  -9.696 -11.109  1.00 34.99           C  
ATOM   1516  C   LEU L  94      22.387 -11.142 -11.339  1.00 38.06           C  
ATOM   1517  O   LEU L  94      22.828 -11.780 -12.295  1.00 38.90           O  
ATOM   1518  CB  LEU L  94      22.134  -8.738 -12.089  1.00 35.60           C  
ATOM   1519  CG  LEU L  94      20.633  -8.510 -11.893  1.00 35.60           C  
ATOM   1520  CD1 LEU L  94      20.370  -7.797 -10.575  1.00 35.60           C  
ATOM   1521  CD2 LEU L  94      20.058  -7.714 -13.055  1.00 35.60           C  
ATOM   1522  N   GLN L  95      21.518 -11.647 -10.458  1.00 33.92           N  
ATOM   1523  CA  GLN L  95      20.912 -12.978 -10.624  1.00 34.95           C  
ATOM   1524  C   GLN L  95      19.446 -12.836 -11.016  1.00 34.35           C  
ATOM   1525  O   GLN L  95      18.832 -11.791 -10.801  1.00 33.31           O  
ATOM   1526  CB  GLN L  95      21.018 -13.831  -9.348  1.00 38.69           C  
ATOM   1527  CG  GLN L  95      22.446 -14.106  -8.896  1.00 38.69           C  
ATOM   1528  CD  GLN L  95      23.244 -14.896  -9.916  1.00 38.69           C  
ATOM   1529  OE1 GLN L  95      22.859 -16.002 -10.305  1.00 38.69           O  
ATOM   1530  NE2 GLN L  95      24.364 -14.334 -10.358  1.00 38.69           N  
ATOM   1531  N   ALA L  96      18.893 -13.896 -11.591  1.00 34.50           N  
ATOM   1532  CA  ALA L  96      17.512 -13.896 -12.067  1.00 33.14           C  
ATOM   1533  C   ALA L  96      16.526 -13.565 -10.951  1.00 32.85           C  
ATOM   1534  O   ALA L  96      15.504 -12.932 -11.194  1.00 33.69           O  
ATOM   1535  CB  ALA L  96      17.173 -15.235 -12.692  1.00 33.19           C  
ATOM   1536  N   GLU L  97      16.843 -13.997  -9.736  1.00 31.68           N  
ATOM   1537  CA  GLU L  97      15.957 -13.803  -8.585  1.00 33.39           C  
ATOM   1538  C   GLU L  97      16.001 -12.376  -8.037  1.00 34.09           C  
ATOM   1539  O   GLU L  97      15.160 -11.993  -7.211  1.00 33.49           O  
ATOM   1540  CB  GLU L  97      16.265 -14.825  -7.479  1.00 35.92           C  
ATOM   1541  CG  GLU L  97      17.673 -14.733  -6.910  1.00 35.92           C  
ATOM   1542  CD  GLU L  97      18.682 -15.588  -7.660  1.00 35.92           C  
ATOM   1543  OE1 GLU L  97      18.384 -16.015  -8.798  1.00 35.92           O  
ATOM   1544  OE2 GLU L  97      19.777 -15.834  -7.107  1.00 35.92           O  
ATOM   1545  N   ASP L  98      16.979 -11.592  -8.494  1.00 30.90           N  
ATOM   1546  CA  ASP L  98      17.163 -10.220  -8.004  1.00 31.93           C  
ATOM   1547  C   ASP L  98      16.183  -9.212  -8.603  1.00 28.77           C  
ATOM   1548  O   ASP L  98      16.238  -8.028  -8.273  1.00 28.26           O  
ATOM   1549  CB  ASP L  98      18.596  -9.728  -8.241  1.00 30.09           C  
ATOM   1550  CG  ASP L  98      19.639 -10.557  -7.510  1.00 30.09           C  
ATOM   1551  OD1 ASP L  98      19.290 -11.233  -6.518  1.00 30.09           O  
ATOM   1552  OD2 ASP L  98      20.816 -10.531  -7.929  1.00 30.09           O  
ATOM   1553  N   VAL L  99      15.290  -9.668  -9.477  1.00 30.68           N  
ATOM   1554  CA  VAL L  99      14.288  -8.773 -10.074  1.00 31.39           C  
ATOM   1555  C   VAL L  99      13.312  -8.281  -9.002  1.00 34.26           C  
ATOM   1556  O   VAL L  99      12.726  -9.077  -8.270  1.00 29.91           O  
ATOM   1557  CB  VAL L  99      13.531  -9.426 -11.281  1.00 35.83           C  
ATOM   1558  CG1 VAL L  99      12.348  -8.565 -11.709  1.00 35.83           C  
ATOM   1559  CG2 VAL L  99      14.481  -9.648 -12.451  1.00 35.83           C  
ATOM   1560  N   ALA L 100      13.146  -6.964  -8.916  1.00 30.61           N  
ATOM   1561  CA  ALA L 100      12.478  -6.358  -7.783  1.00 28.66           C  
ATOM   1562  C   ALA L 100      12.512  -4.850  -7.927  1.00 31.25           C  
ATOM   1563  O   ALA L 100      13.200  -4.318  -8.808  1.00 32.18           O  
ATOM   1564  CB  ALA L 100      13.173  -6.764  -6.469  1.00 25.91           C  
ATOM   1565  N   VAL L 101      11.764  -4.178  -7.054  1.00 30.21           N  
ATOM   1566  CA  VAL L 101      11.856  -2.733  -6.868  1.00 27.59           C  
ATOM   1567  C   VAL L 101      12.769  -2.496  -5.661  1.00 30.79           C  
ATOM   1568  O   VAL L 101      12.588  -3.099  -4.599  1.00 29.67           O  
ATOM   1569  CB  VAL L 101      10.457  -2.066  -6.697  1.00 26.04           C  
ATOM   1570  CG1 VAL L 101      10.591  -0.556  -6.540  1.00 26.04           C  
ATOM   1571  CG2 VAL L 101       9.556  -2.402  -7.879  1.00 26.04           C  
ATOM   1572  N   TYR L 102      13.748  -1.617  -5.831  1.00 26.24           N  
ATOM   1573  CA  TYR L 102      14.688  -1.295  -4.768  1.00 23.54           C  
ATOM   1574  C   TYR L 102      14.424   0.128  -4.273  1.00 27.38           C  
ATOM   1575  O   TYR L 102      14.280   1.047  -5.072  1.00 28.44           O  
ATOM   1576  CB  TYR L 102      16.144  -1.497  -5.237  1.00 25.15           C  
ATOM   1577  CG  TYR L 102      16.504  -2.938  -5.512  1.00 25.15           C  
ATOM   1578  CD1 TYR L 102      16.186  -3.534  -6.729  1.00 25.15           C  
ATOM   1579  CD2 TYR L 102      17.158  -3.705  -4.552  1.00 25.15           C  
ATOM   1580  CE1 TYR L 102      16.511  -4.861  -6.985  1.00 25.15           C  
ATOM   1581  CE2 TYR L 102      17.488  -5.033  -4.797  1.00 25.15           C  
ATOM   1582  CZ  TYR L 102      17.192  -5.593  -6.028  1.00 25.15           C  
ATOM   1583  OH  TYR L 102      17.576  -6.885  -6.302  1.00 25.15           O  
ATOM   1584  N   TYR L 103      14.360   0.298  -2.953  1.00 24.34           N  
ATOM   1585  CA  TYR L 103      14.090   1.606  -2.351  1.00 26.29           C  
ATOM   1586  C   TYR L 103      15.212   1.995  -1.437  1.00 24.69           C  
ATOM   1587  O   TYR L 103      15.776   1.141  -0.724  1.00 26.26           O  
ATOM   1588  CB  TYR L 103      12.841   1.573  -1.458  1.00 28.88           C  
ATOM   1589  CG  TYR L 103      11.560   1.293  -2.207  1.00 28.88           C  
ATOM   1590  CD1 TYR L 103      10.835   2.327  -2.794  1.00 28.88           C  
ATOM   1591  CD2 TYR L 103      11.071  -0.005  -2.324  1.00 28.88           C  
ATOM   1592  CE1 TYR L 103       9.653   2.075  -3.480  1.00 28.88           C  
ATOM   1593  CE2 TYR L 103       9.890  -0.269  -3.009  1.00 28.88           C  
ATOM   1594  CZ  TYR L 103       9.206   0.772  -3.612  1.00 28.88           C  
ATOM   1595  OH  TYR L 103       8.074   0.509  -4.349  1.00 28.88           O  
ATOM   1596  N   CYS L 104      15.534   3.285  -1.455  1.00 25.94           N  
ATOM   1597  CA  CYS L 104      16.363   3.856  -0.406  1.00 28.79           C  
ATOM   1598  C   CYS L 104      15.496   4.587   0.618  1.00 27.34           C  
ATOM   1599  O   CYS L 104      14.355   4.995   0.331  1.00 25.61           O  
ATOM   1600  CB  CYS L 104      17.433   4.784  -0.986  1.00 31.58           C  
ATOM   1601  SG  CYS L 104      16.804   6.190  -1.935  1.00 31.58           S  
ATOM   1602  N   HIS L 105      15.946   4.773   1.892  1.00  0.00           N  
ATOM   1603  CA  HIS L 105      15.205   5.340   2.991  1.00  0.00           C  
ATOM   1604  C   HIS L 105      16.188   6.102   3.853  1.00  0.00           C  
ATOM   1605  CB  HIS L 105      14.400   4.312   3.778  1.00  0.00           C  
ATOM   1606  CG  HIS L 105      13.581   4.898   4.887  1.00  0.00           C  
ATOM   1607  ND1 HIS L 105      12.505   5.728   4.660  1.00  0.00           N  
ATOM   1608  CD2 HIS L 105      13.689   4.771   6.233  1.00  0.00           C  
ATOM   1609  CE1 HIS L 105      11.984   6.086   5.822  1.00  0.00           C  
ATOM   1610  NE2 HIS L 105      12.683   5.520   6.790  1.00  0.00           N  
ATOM   1611  N   GLN L 106      15.852   7.375   4.232  1.00  0.00           N  
ATOM   1612  CA  GLN L 106      16.699   8.118   5.162  1.00  0.00           C  
ATOM   1613  C   GLN L 106      16.105   8.025   6.498  1.00  0.00           C  
ATOM   1614  CB  GLN L 106      16.908   9.650   4.735  1.00  0.00           C  
ATOM   1615  CG  GLN L 106      15.649  10.502   4.823  1.00  0.00           C  
ATOM   1616  CD  GLN L 106      15.386  11.020   6.224  1.00  0.00           C  
ATOM   1617  OE1 GLN L 106      16.285  11.053   7.068  1.00  0.00           O  
ATOM   1618  NE2 GLN L 106      14.149  11.430   6.484  1.00  0.00           N  
ATOM   1619  N   TYR L 107      16.829   7.724   7.600  1.00  0.00           N  
ATOM   1620  CA  TYR L 107      16.334   7.771   8.983  1.00  0.00           C  
ATOM   1621  C   TYR L 107      17.116   8.817   9.765  1.00  0.00           C  
ATOM   1622  CB  TYR L 107      16.639   6.440   9.592  1.00  0.00           C  
ATOM   1623  CG  TYR L 107      18.058   5.975   9.367  1.00  0.00           C  
ATOM   1624  CD1 TYR L 107      18.437   5.395   8.159  1.00  0.00           C  
ATOM   1625  CD2 TYR L 107      19.020   6.109  10.365  1.00  0.00           C  
ATOM   1626  CE1 TYR L 107      19.740   4.960   7.949  1.00  0.00           C  
ATOM   1627  CE2 TYR L 107      20.326   5.679  10.165  1.00  0.00           C  
ATOM   1628  CZ  TYR L 107      20.686   5.137   8.943  1.00  0.00           C  
ATOM   1629  OH  TYR L 107      21.993   4.772   8.716  1.00  0.00           O  
ATOM   1630  N   TYR L 108      17.561   9.862   9.166  1.00  0.00           N  
ATOM   1631  CA  TYR L 108      18.335  10.924   9.974  1.00  0.00           C  
ATOM   1632  C   TYR L 108      17.281  11.654  10.784  1.00  0.00           C  
ATOM   1633  CB  TYR L 108      19.056  11.853   9.178  1.00  0.00           C  
ATOM   1634  CG  TYR L 108      19.837  12.868   9.978  1.00  0.00           C  
ATOM   1635  CD1 TYR L 108      20.991  12.501  10.666  1.00  0.00           C  
ATOM   1636  CD2 TYR L 108      19.419  14.194  10.052  1.00  0.00           C  
ATOM   1637  CE1 TYR L 108      21.710  13.430  11.408  1.00  0.00           C  
ATOM   1638  CE2 TYR L 108      20.131  15.131  10.790  1.00  0.00           C  
ATOM   1639  CZ  TYR L 108      21.294  14.749  11.437  1.00  0.00           C  
ATOM   1640  OH  TYR L 108      22.040  15.687  12.113  1.00  0.00           O  
ATOM   1641  N   SER L 109      16.186  12.116  10.031  1.00  0.00           N  
ATOM   1642  CA  SER L 109      15.431  13.139  10.809  1.00  0.00           C  
ATOM   1643  C   SER L 109      14.071  12.486  10.463  1.00  0.00           C  
ATOM   1644  CB  SER L 109      15.529  14.534  10.249  1.00  0.00           C  
ATOM   1645  OG  SER L 109      14.959  14.598   8.954  1.00  0.00           O  
ATOM   1646  N   THR L 114      13.000  12.840  11.375  1.00  0.00           N  
ATOM   1647  CA  THR L 114      11.630  12.910  11.830  1.00  0.00           C  
ATOM   1648  C   THR L 114      10.907  13.272  10.521  1.00  0.00           C  
ATOM   1649  CB  THR L 114      10.385  13.190  12.792  1.00  0.00           C  
ATOM   1650  OG1 THR L 114      10.392  14.568  13.183  1.00  0.00           O  
ATOM   1651  CG2 THR L 114      10.444  12.316  14.040  1.00  0.00           C  
ATOM   1652  N   PRO L 115      10.131  12.966   9.401  1.00  0.00           N  
ATOM   1653  CA  PRO L 115       9.326  11.970   8.705  1.00  0.00           C  
ATOM   1654  C   PRO L 115      10.532  11.255   8.140  1.00  0.00           C  
ATOM   1655  CB  PRO L 115       8.110  12.467   8.154  1.00  0.00           C  
ATOM   1656  CG  PRO L 115       8.421  13.888   7.800  1.00  0.00           C  
ATOM   1657  CD  PRO L 115       9.086  14.346   9.166  1.00  0.00           C  
ATOM   1658  N   PRO L 116      10.878   9.901   8.446  1.00  0.00           N  
ATOM   1659  CA  PRO L 116      11.520   8.879   7.551  1.00  0.00           C  
ATOM   1660  C   PRO L 116      10.972   9.048   6.131  1.00  0.00           C  
ATOM   1661  CB  PRO L 116      11.596   7.460   8.343  1.00  0.00           C  
ATOM   1662  CG  PRO L 116      11.584   7.845   9.789  1.00  0.00           C  
ATOM   1663  CD  PRO L 116      10.568   9.091   9.779  1.00  0.00           C  
ATOM   1664  N   THR L 117      11.782   9.277   5.060  1.00  0.00           N  
ATOM   1665  CA  THR L 117      11.152   9.295   3.757  1.00  0.00           C  
ATOM   1666  C   THR L 117      11.826   8.208   2.869  1.00  0.00           C  
ATOM   1667  CB  THR L 117      11.410  10.753   3.276  1.00  0.00           C  
ATOM   1668  OG1 THR L 117      12.803  11.055   3.413  1.00  0.00           O  
ATOM   1669  CG2 THR L 117      10.599  11.755   4.090  1.00  0.00           C  
ATOM   1670  N   PHE L 118      11.137   7.728   2.102  1.00 27.50           N  
ATOM   1671  CA  PHE L 118      11.671   6.766   1.149  1.00 24.60           C  
ATOM   1672  C   PHE L 118      11.823   7.370  -0.250  1.00 24.66           C  
ATOM   1673  O   PHE L 118      11.100   8.291  -0.620  1.00 25.39           O  
ATOM   1674  CB  PHE L 118      10.716   5.577   1.035  1.00 25.60           C  
ATOM   1675  CG  PHE L 118      10.643   4.725   2.273  1.00 25.60           C  
ATOM   1676  CD1 PHE L 118       9.774   5.050   3.307  1.00 25.60           C  
ATOM   1677  CD2 PHE L 118      11.441   3.595   2.399  1.00 25.60           C  
ATOM   1678  CE1 PHE L 118       9.703   4.262   4.451  1.00 25.60           C  
ATOM   1679  CE2 PHE L 118      11.376   2.801   3.540  1.00 25.60           C  
ATOM   1680  CZ  PHE L 118      10.517   3.145   4.573  1.00 25.60           C  
ATOM   1681  N   GLY L 119      12.769   6.839  -1.016  1.00 23.61           N  
ATOM   1682  CA  GLY L 119      12.831   7.063  -2.464  1.00 25.74           C  
ATOM   1683  C   GLY L 119      11.625   6.450  -3.170  1.00 30.48           C  
ATOM   1684  O   GLY L 119      10.878   5.663  -2.576  1.00 27.64           O  
ATOM   1685  N   GLN L 120      11.430   6.808  -4.437  1.00 27.69           N  
ATOM   1686  CA  GLN L 120      10.267   6.331  -5.208  1.00 26.95           C  
ATOM   1687  C   GLN L 120      10.451   4.922  -5.786  1.00 28.62           C  
ATOM   1688  O   GLN L 120       9.514   4.343  -6.346  1.00 31.83           O  
ATOM   1689  CB  GLN L 120       9.886   7.344  -6.303  1.00 30.92           C  
ATOM   1690  CG  GLN L 120      10.737   7.254  -7.563  1.00 30.92           C  
ATOM   1691  CD  GLN L 120      12.120   7.854  -7.382  1.00 30.92           C  
ATOM   1692  OE1 GLN L 120      12.468   8.330  -6.299  1.00 30.92           O  
ATOM   1693  NE2 GLN L 120      12.918   7.835  -8.444  1.00 30.92           N  
ATOM   1694  N   GLY L 121      11.659   4.381  -5.643  1.00 30.00           N  
ATOM   1695  CA  GLY L 121      11.975   3.024  -6.079  1.00 29.14           C  
ATOM   1696  C   GLY L 121      12.541   2.934  -7.482  1.00 31.48           C  
ATOM   1697  O   GLY L 121      12.178   3.715  -8.367  1.00 30.90           O  
ATOM   1698  N   THR L 122      13.438   1.970  -7.670  1.00 33.25           N  
ATOM   1699  CA  THR L 122      13.998   1.644  -8.979  1.00 32.98           C  
ATOM   1700  C   THR L 122      13.706   0.180  -9.292  1.00 33.99           C  
ATOM   1701  O   THR L 122      14.099  -0.714  -8.534  1.00 29.76           O  
ATOM   1702  CB  THR L 122      15.529   1.870  -9.029  1.00 37.38           C  
ATOM   1703  OG1 THR L 122      15.806   3.264  -8.854  1.00 37.38           O  
ATOM   1704  CG2 THR L 122      16.112   1.409 -10.360  1.00 37.38           C  
ATOM   1705  N   LYS L 123      13.017  -0.046 -10.411  1.00 34.57           N  
ATOM   1706  CA  LYS L 123      12.700  -1.392 -10.881  1.00 30.42           C  
ATOM   1707  C   LYS L 123      13.893  -1.982 -11.629  1.00 35.08           C  
ATOM   1708  O   LYS L 123      14.367  -1.417 -12.629  1.00 37.01           O  
ATOM   1709  CB  LYS L 123      11.439  -1.356 -11.757  1.00 36.25           C  
ATOM   1710  CG  LYS L 123      10.923  -2.728 -12.167  1.00 36.25           C  
ATOM   1711  CD  LYS L 123       9.634  -2.623 -12.973  1.00 36.25           C  
ATOM   1712  CE  LYS L 123       9.080  -3.996 -13.329  1.00 36.25           C  
ATOM   1713  NZ  LYS L 123       7.801  -3.900 -14.093  1.00 36.25           N  
ATOM   1714  N   VAL L 124      14.379  -3.119 -11.140  1.00 33.18           N  
ATOM   1715  CA  VAL L 124      15.521  -3.799 -11.739  1.00 35.74           C  
ATOM   1716  C   VAL L 124      15.020  -5.022 -12.482  1.00 40.10           C  
ATOM   1717  O   VAL L 124      14.252  -5.827 -11.938  1.00 34.46           O  
ATOM   1718  CB  VAL L 124      16.587  -4.222 -10.701  1.00 40.60           C  
ATOM   1719  CG1 VAL L 124      17.681  -5.058 -11.356  1.00 40.60           C  
ATOM   1720  CG2 VAL L 124      17.186  -2.997 -10.021  1.00 40.60           C  
ATOM   1721  N   GLU L 125      15.461  -5.150 -13.730  1.00 36.48           N  
ATOM   1722  CA  GLU L 125      15.022  -6.228 -14.600  1.00 39.85           C  
ATOM   1723  C   GLU L 125      16.187  -6.901 -15.311  1.00 39.54           C  
ATOM   1724  O   GLU L 125      17.211  -6.272 -15.588  1.00 39.48           O  
ATOM   1725  CB  GLU L 125      13.957  -5.718 -15.578  1.00 41.36           C  
ATOM   1726  CG  GLU L 125      12.695  -5.187 -14.915  1.00 41.36           C  
ATOM   1727  CD  GLU L 125      11.697  -4.603 -15.903  1.00 41.36           C  
ATOM   1728  OE1 GLU L 125      12.057  -3.653 -16.635  1.00 41.36           O  
ATOM   1729  OE2 GLU L 125      10.548  -5.096 -15.945  1.00 41.36           O  
ATOM   1730  N   ILE L 126      16.019  -8.186 -15.601  1.00 37.19           N  
ATOM   1731  CA  ILE L 126      17.042  -8.959 -16.291  1.00 40.43           C  
ATOM   1732  C   ILE L 126      16.893  -8.848 -17.803  1.00 41.36           C  
ATOM   1733  O   ILE L 126      15.822  -9.126 -18.354  1.00 38.84           O  
ATOM   1734  CB  ILE L 126      17.010 -10.455 -15.882  1.00 41.53           C  
ATOM   1735  CG1 ILE L 126      17.185 -10.603 -14.366  1.00 41.53           C  
ATOM   1736  CD1 ILE L 126      18.508 -10.069 -13.840  1.00 41.53           C  
ATOM   1737  CG2 ILE L 126      18.083 -11.247 -16.632  1.00 41.53           C  
ATOM   1738  N   LYS L 127      17.975  -8.440 -18.461  1.00 39.27           N  
ATOM   1739  CA  LYS L 127      18.081  -8.541 -19.903  1.00 46.53           C  
ATOM   1740  C   LYS L 127      18.525  -9.960 -20.202  1.00 49.61           C  
ATOM   1741  O   LYS L 127      19.581 -10.391 -19.745  1.00 50.52           O  
ATOM   1742  CB  LYS L 127      19.116  -7.556 -20.439  1.00 51.27           C  
ATOM   1743  CG  LYS L 127      19.092  -7.385 -21.951  1.00 51.27           C  
ATOM   1744  CD  LYS L 127      20.226  -6.487 -22.430  1.00 51.27           C  
ATOM   1745  CE  LYS L 127      20.047  -5.052 -21.953  1.00 51.27           C  
ATOM   1746  NZ  LYS L 127      21.190  -4.182 -22.360  1.00 51.27           N  
